# Supplementary material for: Dimethyl 2-(4-methyl­benzyl­idene)malonate
Source: Acta Crystallogr Sect E Struct Rep Online. 2013 May 18;69(Pt 6):o919. doi: 10.1107/S1600536813012464 (PMC3685070; doi:10.1107/S1600536813012464)
Supplement: Supplementary file 2 [file e-69-0o919-Isup2.hkl]

# 
# h,k,l, Fc-squared, Fo-squared, sigma(Fo-squared) and status flag 
# 
data_I
_shelx_title ' A in P2(1)/c' 
_shelx_refln_list_code          4 
_shelx_F_calc_maximum      122.23 
_exptl_crystal_F_000       496.00 
_reflns_d_resolution_high  0.8259 
 
loop_ 
 _symmetry_equiv_pos_as_xyz 
 'x, y, z' 
 '-x, y+1/2, -z+1/2' 
 '-x, -y, -z' 
 'x, -y-1/2, z-1/2' 
 
_cell_length_a    14.0516 
_cell_length_b     7.7446 
_cell_length_c    12.5113 
_cell_angle_alpha  90.000 
_cell_angle_beta  113.727 
_cell_angle_gamma  90.000 
 
_shelx_F_squared_multiplier     1.000 
 
loop_ 
 _refln_index_h 
 _refln_index_k 
 _refln_index_l 
 _refln_F_squared_calc 
 _refln_F_squared_meas 
 _refln_F_squared_sigma 
 _refln_observed_status 
   2   0   0     1364.39     1322.45     14.64 o 
   3   0   0     5083.58     4801.49     51.61 o 
   4   0   0     3593.19     3510.03     52.48 o 
   5   0   0      624.62      644.79      7.61 o 
   6   0   0     1764.49     1788.93     19.33 o 
   7   0   0       82.48       70.60      2.32 o 
   8   0   0      161.24      164.49      2.86 o 
   9   0   0      104.96      107.21      2.44 o 
  10   0   0      255.15      232.92      7.05 o 
  11   0   0      129.71      135.76      5.45 o 
  12   0   0      432.75      399.57     10.55 o 
  13   0   0        3.64        6.29      1.78 o 
  14   0   0        0.57        1.36      1.12 o 
  15   0   0       45.30       59.41      4.30 o 
   1   1   0     3510.58     3327.47     21.35 o 
   2   1   0      931.73      962.95      7.49 o 
   3   1   0      282.77      277.53      2.65 o 
   4   1   0      198.01      175.37      2.19 o 
   5   1   0        0.11        0.97      0.38 o 
   6   1   0      116.04      139.77      2.07 o 
   7   1   0        1.12        0.77      0.35 o 
   8   1   0        1.44        0.24      0.25 o 
   9   1   0       12.02       11.76      0.73 o 
  10   1   0        4.22        4.35      0.96 o 
  11   1   0      106.42      107.37      3.47 o 
  12   1   0        4.57        6.34      1.25 o 
  13   1   0        0.78       -0.29      0.76 o 
  14   1   0        0.41       -0.27      0.72 o 
  15   1   0        0.57        0.87      0.85 o 
   0   2   0      796.12      790.86     15.25 o 
   1   2   0     1923.89     1935.26     16.43 o 
   2   2   0      511.44      563.25      3.84 o 
   3   2   0     1024.59     1084.17      8.61 o 
   4   2   0      841.45      867.72      7.22 o 
   5   2   0        1.21        2.99      0.38 o 
   6   2   0      477.33      563.34      5.34 o 
   7   2   0      169.73      176.37      2.64 o 
   8   2   0       45.55       39.32      1.18 o 
   9   2   0       80.89       82.33      2.67 o 
  10   2   0       49.44       46.78      1.55 o 
  11   2   0      127.39      146.51      4.12 o 
  12   2   0       12.32       13.10      1.58 o 
  13   2   0       10.76       12.49      1.60 o 
  14   2   0        0.90        1.77      0.92 o 
  15   2   0       16.21       19.87      2.61 o 
   1   3   0        0.02        0.07      0.12 o 
   2   3   0      483.42      491.77      4.65 o 
   3   3   0      824.02      870.61      7.27 o 
   4   3   0       20.77       15.45      0.60 o 
   5   3   0       16.45       17.35      0.71 o 
   6   3   0       26.19       34.30      1.03 o 
   7   3   0        2.01        1.76      0.50 o 
   8   3   0       61.90       55.93      1.42 o 
   9   3   0       17.09       17.14      0.94 o 
  10   3   0       40.95       36.54      2.47 o 
  11   3   0      267.46      286.03      5.85 o 
  12   3   0       13.14       17.23      1.79 o 
  13   3   0        0.28       -0.13      0.80 o 
  14   3   0       37.67       39.49      3.89 o 
   0   4   0      161.52      164.98      2.50 o 
   1   4   0      373.87      367.64      4.17 o 
   2   4   0       33.03       20.72      0.96 o 
   3   4   0       18.73       19.42      0.98 o 
   4   4   0       81.97       75.39      1.26 o 
   5   4   0        0.17       -0.13      0.30 o 
   6   4   0        0.02        0.44      0.36 o 
   7   4   0       79.22       70.85      1.56 o 
   8   4   0        9.89       12.55      0.80 o 
   9   4   0       29.64       28.84      1.40 o 
  10   4   0        0.81       -0.69      0.76 o 
  11   4   0       77.88       81.21      4.59 o 
  12   4   0        7.65        4.15      1.57 o 
  13   4   0        0.80        0.72      0.75 o 
  14   4   0        0.14        0.44      0.71 o 
   1   5   0        3.46        2.30      0.27 o 
   2   5   0       13.74       11.96      0.85 o 
   3   5   0       48.60       51.21      1.60 o 
   4   5   0      117.61      112.25      2.49 o 
   5   5   0        1.74        1.73      0.85 o 
   6   5   0      274.80      271.75      4.41 o 
   7   5   0        2.44        1.36      0.61 o 
   8   5   0      103.61      108.25      2.73 o 
   9   5   0       32.80       35.34      1.64 o 
  10   5   0        2.38        4.26      2.50 o 
  11   5   0        2.79        2.98      1.28 o 
  12   5   0        4.91        5.80      1.61 o 
  13   5   0        0.00        0.89      0.76 o 
   0   6   0      160.45      164.19      4.44 o 
   1   6   0      123.93      122.39      2.12 o 
   2   6   0       16.42       16.90      1.09 o 
   3   6   0        0.08        0.30      0.50 o 
   4   6   0       14.19       16.04      1.15 o 
   5   6   0       82.86       80.21      2.31 o 
   6   6   0        8.54        8.34      1.00 o 
   7   6   0       41.16       45.21      1.87 o 
   8   6   0       23.32       25.99      1.53 o 
   9   6   0        1.57        1.09      0.81 o 
  10   6   0       17.24       16.07      1.90 o 
  11   6   0        0.64        2.37      0.75 o 
   1   7   0       57.47       52.71      2.41 o 
   2   7   0      155.65      149.08      3.80 o 
   3   7   0        2.73        2.16      0.97 o 
   4   7   0       69.94       68.38      3.32 o 
   5   7   0        1.36        0.94      0.60 o 
   6   7   0       19.89       20.07      1.43 o 
   7   7   0       12.29       13.23      1.28 o 
   8   7   0        0.01       -0.15      0.55 o 
   9   7   0        4.50        4.62      1.13 o 
  10   7   0        0.02        0.91      0.81 o 
   0   8   0       24.03       23.32      3.55 o 
   1   8   0       46.24       50.78      3.11 o 
   2   8   0        0.02       -0.18      1.01 o 
   3   8   0       87.12      104.91      4.52 o 
   4   8   0        2.60        0.53      1.57 o 
   5   8   0       16.98       15.85      3.18 o 
   6   8   0        3.81        6.62      1.94 o 
   7   8   0        7.83       10.16      2.57 o 
   8   8   0        1.70        1.82      1.54 o 
   1   9   0        0.02       -0.02      0.85 o 
   2   9   0       16.08       11.90      1.87 o 
   3   9   0        3.57        5.30      2.39 o 
   4   9   0        1.34        0.61      1.36 o 
 -15   1   1        6.56        6.63      1.34 o 
 -14   1   1        2.16        2.37      0.98 o 
 -13   1   1        3.32        2.95      1.28 o 
 -12   1   1      343.62      346.78      6.82 o 
 -11   1   1       17.50       15.32      1.57 o 
 -10   1   1       35.31       28.61      1.78 o 
  -9   1   1      216.02      211.34      3.03 o 
  -8   1   1      130.93      134.67      2.19 o 
  -7   1   1       48.37       35.25      2.51 o 
  -6   1   1     1235.95     1278.43     11.68 o 
  -5   1   1      966.86      981.19      9.02 o 
  -4   1   1      937.80      945.13     10.36 o 
  -3   1   1     2241.69     2280.66     15.21 o 
  -2   1   1     1697.91     1750.19     13.11 o 
  -1   1   1       21.41       22.37      0.44 o 
   0   1   1        5.92       -0.53      0.35 o 
   1   1   1     3956.01     3834.04     41.78 o 
   2   1   1      475.35      455.60      3.93 o 
   3   1   1     1437.38     1389.74     16.24 o 
   4   1   1       23.40       34.37      0.91 o 
   5   1   1      167.26      181.17      2.50 o 
   6   1   1      138.98      121.22      1.73 o 
   7   1   1        1.44        1.29      0.32 o 
   8   1   1        2.63        3.38      0.54 o 
   9   1   1       59.95       63.30      1.37 o 
  10   1   1        0.07        0.20      0.72 o 
  11   1   1       85.48       86.48      4.49 o 
  12   1   1        2.31        3.68      1.19 o 
  13   1   1        0.11       -0.15      0.64 o 
  14   1   1        1.96        1.93      0.86 o 
  15   1   1        8.29       10.38      1.77 o 
 -15   2   1       11.39       17.21      2.40 o 
 -14   2   1        0.30        1.28      0.94 o 
 -13   2   1        2.58        4.02      1.14 o 
 -12   2   1       91.05       83.22      3.13 o 
 -11   2   1       71.05       70.61      2.77 o 
 -10   2   1        0.28       -0.55      0.62 o 
  -9   2   1       25.37       33.86      1.10 o 
  -8   2   1      207.56      211.80      2.93 o 
  -7   2   1        4.70        6.14      1.22 o 
  -6   2   1      526.81      608.81      5.58 o 
  -5   2   1       95.34      113.73      1.63 o 
  -4   2   1       10.94        8.19      0.38 o 
  -3   2   1     1336.51     1373.81      9.52 o 
  -2   2   1     1664.11     1601.71     10.91 o 
  -1   2   1      300.85      325.87      2.97 o 
   0   2   1    10680.00     9459.13    163.43 o 
   1   2   1        3.49        2.17      0.39 o 
   2   2   1     1793.55     1739.75     13.34 o 
   3   2   1       46.93       40.84      0.85 o 
   4   2   1      671.14      698.88      6.09 o 
   5   2   1      118.29      151.58      2.92 o 
   6   2   1      141.60      155.04      2.62 o 
   7   2   1        0.01        0.55      0.39 o 
   8   2   1       56.55       42.66      1.93 o 
   9   2   1       21.20       22.22      0.91 o 
  10   2   1        6.58        6.61      0.82 o 
  11   2   1       10.67       10.80      1.42 o 
  12   2   1      284.87      279.75      6.10 o 
  13   2   1       11.63       11.63      1.58 o 
  14   2   1       10.00       12.33      1.65 o 
 -15   3   1        0.23        2.89      1.37 o 
 -14   3   1       17.67       19.56      1.88 o 
 -13   3   1       27.85       30.36      2.13 o 
 -12   3   1       20.74       21.95      1.80 o 
 -11   3   1      175.38      168.66      4.28 o 
 -10   3   1        7.36        7.88      1.13 o 
  -9   3   1       28.96       30.98      1.58 o 
  -8   3   1       28.94       28.50      1.01 o 
  -7   3   1      131.82      134.90      2.13 o 
  -6   3   1     1529.54     1673.05     13.39 o 
  -5   3   1     1250.61     1306.46     10.61 o 
  -4   3   1     1137.51     1131.61      8.26 o 
  -3   3   1      146.70      169.45      1.84 o 
  -2   3   1        0.22        0.28      0.17 o 
  -1   3   1       36.18       53.83      0.88 o 
   0   3   1       21.96       36.19      0.70 o 
   1   3   1      685.80      742.05      7.52 o 
   2   3   1        1.57        1.25      0.36 o 
   3   3   1      293.53      323.68      4.35 o 
   4   3   1        2.36        4.46      0.38 o 
   5   3   1       92.94      113.46      2.41 o 
   6   3   1      707.29      784.59      7.19 o 
   7   3   1      192.69      171.36      2.57 o 
   8   3   1       20.88       20.60      1.05 o 
   9   3   1       15.26       14.80      1.06 o 
  10   3   1        0.05        0.43      0.71 o 
  11   3   1       64.07       68.01      2.74 o 
  12   3   1      101.72      106.34      3.86 o 
  13   3   1        2.22        3.03      1.42 o 
  14   3   1        6.44        6.25      2.00 o 
 -14   4   1       14.26       21.62      3.00 o 
 -13   4   1        0.81       -0.35      0.79 o 
 -12   4   1        2.71        2.71      1.28 o 
 -11   4   1        0.05       -0.78      0.81 o 
 -10   4   1        0.18        1.10      1.10 o 
  -9   4   1       13.92       15.81      0.92 o 
  -8   4   1       84.68       76.92      1.72 o 
  -7   4   1      188.09      181.82      2.65 o 
  -6   4   1      761.81      836.52      7.56 o 
  -5   4   1      318.00      315.85      3.51 o 
  -4   4   1       73.87       70.19      1.18 o 
  -3   4   1       89.12      102.82      1.43 o 
  -2   4   1       50.55       82.67      1.25 o 
  -1   4   1      462.58      506.81      4.35 o 
   0   4   1       27.97       48.25      0.93 o 
   1   4   1       10.13       13.34      0.82 o 
   2   4   1      441.51      408.90      5.09 o 
   3   4   1      738.08      769.29      8.32 o 
   4   4   1       32.81       29.11      1.23 o 
   5   4   1      435.16      428.12      4.46 o 
   6   4   1      754.09      761.68     10.36 o 
   7   4   1       26.09       26.60      1.12 o 
   8   4   1       14.37       14.32      1.14 o 
   9   4   1       30.35       26.33      1.44 o 
  10   4   1        9.04        8.73      1.85 o 
  11   4   1       40.00       49.95      3.78 o 
  12   4   1        8.24        6.45      1.72 o 
  13   4   1        4.36        1.62      1.07 o 
 -13   5   1        0.26       -0.85      0.60 o 
 -12   5   1       10.65       10.12      2.07 o 
 -11   5   1       15.91       18.35      2.55 o 
 -10   5   1        0.01        1.07      0.87 o 
  -9   5   1        9.54       11.83      1.11 o 
  -8   5   1        0.93        0.41      0.57 o 
  -7   5   1       13.65       16.25      1.18 o 
  -6   5   1      160.07      146.99      3.05 o 
  -5   5   1      153.41      143.60      2.89 o 
  -4   5   1       21.75       14.04      0.85 o 
  -3   5   1       38.08       42.61      0.92 o 
  -2   5   1        0.11        0.70      0.25 o 
  -1   5   1      180.45      218.67      2.50 o 
   0   5   1      252.39      227.93      2.69 o 
   1   5   1        0.74        1.92      0.50 o 
   2   5   1        7.33        4.74      0.67 o 
   3   5   1        0.03        0.40      0.42 o 
   4   5   1       13.81       11.55      0.97 o 
   5   5   1        0.02       -0.05      0.47 o 
   6   5   1       19.98       19.19      1.27 o 
   7   5   1       18.07       17.06      1.25 o 
   8   5   1        3.76        3.60      0.78 o 
   9   5   1        3.90        3.12      0.71 o 
  10   5   1       30.18       28.05      2.37 o 
  11   5   1       12.53       13.34      2.32 o 
  12   5   1       14.36       18.78      2.75 o 
 -12   6   1        0.75        1.35      1.05 o 
 -11   6   1        0.15        0.38      1.19 o 
 -10   6   1       10.27        8.88      1.53 o 
  -9   6   1       34.71       31.71      2.25 o 
  -8   6   1       31.41       26.52      1.98 o 
  -7   6   1       13.17       11.99      1.82 o 
  -6   6   1       42.68       40.11      1.72 o 
  -5   6   1      119.37      116.35      2.76 o 
  -4   6   1       15.75       14.78      1.09 o 
  -3   6   1      198.19      197.47      3.52 o 
  -2   6   1      287.45      272.24      3.77 o 
  -1   6   1      128.23      136.47      4.47 o 
   0   6   1      272.91      276.83      3.85 o 
   1   6   1      483.66      502.32      5.81 o 
   2   6   1        1.28       -0.41      1.02 o 
   3   6   1        7.28       10.66      1.01 o 
   4   6   1      129.20      126.76      3.71 o 
   5   6   1       59.76       52.34      1.91 o 
   6   6   1       24.46       22.40      1.45 o 
   7   6   1       51.36       45.91      1.90 o 
   8   6   1       13.89       17.17      1.40 o 
   9   6   1       18.58       19.32      2.23 o 
  10   6   1        8.87        8.34      2.15 o 
  11   6   1        2.54        4.79      1.43 o 
 -10   7   1        2.63        2.80      0.99 o 
  -9   7   1        0.82        0.67      0.78 o 
  -8   7   1        0.09        1.14      1.15 o 
  -7   7   1       10.16        9.10      1.40 o 
  -6   7   1      120.87      127.95      6.13 o 
  -5   7   1       75.61       65.75      4.77 o 
  -4   7   1        3.14        1.62      1.57 o 
  -3   7   1        2.32        1.26      1.18 o 
  -2   7   1        8.21        7.76      1.19 o 
  -1   7   1       33.91       30.30      1.86 o 
   0   7   1       21.33       22.25      1.71 o 
   1   7   1       13.13       15.73      1.74 o 
   2   7   1        5.75        6.54      1.10 o 
   3   7   1        7.65        6.48      1.30 o 
   4   7   1        7.71        7.80      0.99 o 
   5   7   1        3.05        3.48      0.80 o 
   6   7   1      200.10      202.95      4.22 o 
   7   7   1       21.33       20.97      1.54 o 
   8   7   1        4.04        3.74      0.77 o 
   9   7   1        0.03        2.30      1.15 o 
  -8   8   1       10.00        6.69      2.04 o 
  -7   8   1       21.92       21.22      3.64 o 
  -6   8   1        8.28        8.36      2.37 o 
  -5   8   1        0.96       -1.71      1.14 o 
  -4   8   1        1.40        1.62      1.10 o 
  -3   8   1        2.57        3.58      1.26 o 
  -2   8   1       13.47       14.98      4.65 o 
  -1   8   1        1.84        1.59      1.18 o 
   0   8   1       24.69       25.52      1.93 o 
   1   8   1        5.76        4.83      1.05 o 
   2   8   1        0.57        0.22      0.62 o 
   3   8   1       85.47       84.98      3.07 o 
   4   8   1        1.81        1.08      1.01 o 
   5   8   1       71.53       70.16      4.52 o 
   6   8   1        2.96        2.13      1.74 o 
   7   8   1        8.17        8.88      1.68 o 
  -4   9   1       10.21       11.29      1.91 o 
  -3   9   1        1.86        0.98      1.01 o 
  -2   9   1        5.68        5.03      1.40 o 
  -1   9   1       16.27       19.63      2.43 o 
   0   9   1        1.65        3.26      1.22 o 
   1   9   1        0.18       -0.03      1.33 o 
   2   9   1        0.60        0.56      0.86 o 
   3   9   1       18.36       21.30      1.97 o 
 -16   0   2        0.39        1.01      1.14 o 
 -15   0   2        2.22        4.71      1.78 o 
 -14   0   2        2.80        2.78      1.47 o 
 -13   0   2       10.62       14.48      2.37 o 
 -12   0   2        4.75        6.41      1.85 o 
 -11   0   2     1086.02     1098.84     20.49 o 
 -10   0   2      145.06      143.50      5.22 o 
  -9   0   2      162.25      171.44      5.44 o 
  -8   0   2      599.38      665.51     12.66 o 
  -7   0   2       37.08       32.83      2.05 o 
  -6   0   2      261.20      307.77      6.57 o 
  -5   0   2     1557.87     1710.48     25.87 o 
  -4   0   2     6411.28     6133.59     73.60 o 
  -3   0   2      487.57      463.27     12.60 o 
  -2   0   2     1580.12     1590.42     16.86 o 
  -1   0   2     2495.56     2340.77     86.39 o 
   0   0   2       34.22       40.12      1.00 o 
   2   0   2     2590.28     2411.17     25.17 o 
   3   0   2      712.20      786.23     12.24 o 
   4   0   2      563.91      581.24      7.26 o 
   5   0   2      851.55      858.61     10.26 o 
   6   0   2     2010.16     2219.06     24.85 o 
   7   0   2      638.34      597.06      7.99 o 
   8   0   2       74.42       76.30      2.47 o 
   9   0   2       89.21       85.82      3.01 o 
  10   0   2       34.69       34.05      2.72 o 
  11   0   2       15.27       17.47      2.46 o 
  12   0   2       49.25       59.68      3.90 o 
  13   0   2       19.06       22.87      2.89 o 
  14   0   2        8.85        8.19      1.94 o 
 -16   1   2        1.83        3.20      0.99 o 
 -15   1   2       11.10       14.15      1.77 o 
 -14   1   2       25.49       23.88      2.04 o 
 -13   1   2        0.00        0.66      0.83 o 
 -12   1   2      429.55      429.25      7.78 o 
 -11   1   2      192.16      198.06      4.71 o 
 -10   1   2      181.50      175.51      4.15 o 
  -9   1   2        2.61        2.42      0.78 o 
  -8   1   2       12.42       18.37      1.28 o 
  -7   1   2        3.86        1.25      0.60 o 
  -6   1   2     1100.70     1216.97     13.81 o 
  -5   1   2      605.92      632.47      6.13 o 
  -4   1   2        6.71        9.92      0.49 o 
  -3   1   2      427.73      439.27      3.83 o 
  -2   1   2        8.04       11.49      0.42 o 
  -1   1   2      953.78      996.39      7.75 o 
   0   1   2    14723.86    12716.92    239.51 o 
   1   1   2      381.05      349.73      3.22 o 
   2   1   2      756.42      814.12      9.10 o 
   3   1   2      834.34      913.42      7.56 o 
   4   1   2        8.79        7.56      0.46 o 
   5   1   2      435.30      475.85      4.51 o 
   6   1   2        3.44        1.75      0.39 o 
   7   1   2      127.91      119.58      1.93 o 
   8   1   2       83.58       86.68      1.69 o 
   9   1   2       52.81       53.12      1.56 o 
  10   1   2       16.70       17.00      1.54 o 
  11   1   2        4.57        4.14      1.08 o 
  12   1   2       27.84       27.16      2.11 o 
  13   1   2        1.34        2.36      0.94 o 
  14   1   2       11.50       12.25      1.67 o 
 -15   2   2        7.44        8.64      1.42 o 
 -14   2   2       14.27       15.48      1.80 o 
 -13   2   2       11.74       13.28      1.62 o 
 -12   2   2       61.70       63.29      2.77 o 
 -11   2   2        5.88        5.61      1.26 o 
 -10   2   2       60.91       48.75      2.16 o 
  -9   2   2       79.89       78.77      2.52 o 
  -8   2   2      370.87      389.64      6.16 o 
  -7   2   2       48.48       43.59      1.68 o 
  -6   2   2      862.47      996.49      8.43 o 
  -5   2   2      116.02      111.14      1.65 o 
  -4   2   2      556.19      519.52      4.67 o 
  -3   2   2      156.66      139.44      1.74 o 
  -2   2   2      443.38      427.78      3.85 o 
  -1   2   2      865.49      874.09      6.38 o 
   0   2   2    14939.23    13424.06    316.62 o 
   1   2   2       51.40       66.34      1.06 o 
   2   2   2      385.67      356.06      3.45 o 
   3   2   2      515.30      550.84      5.02 o 
   4   2   2     1259.57     1278.98     10.42 o 
   5   2   2       48.67       37.12      1.05 o 
   6   2   2       24.24       25.67      1.04 o 
   7   2   2       25.64       32.13      1.39 o 
   8   2   2       24.09       17.44      0.86 o 
   9   2   2       14.03       14.80      0.86 o 
  10   2   2       80.77       72.91      2.12 o 
  11   2   2      129.81      125.49      5.70 o 
  12   2   2        9.56        9.47      1.53 o 
  13   2   2       11.22       12.15      1.62 o 
  14   2   2        2.70        3.89      1.06 o 
 -15   3   2        3.11        1.62      1.32 o 
 -14   3   2        8.93        8.77      1.39 o 
 -13   3   2       30.73       24.93      2.97 o 
 -12   3   2       50.03       42.94      2.82 o 
 -11   3   2        4.18        3.91      1.02 o 
 -10   3   2       31.19       30.70      1.82 o 
  -9   3   2        5.74        3.97      0.87 o 
  -8   3   2      280.50      266.05      4.17 o 
  -7   3   2        1.71        1.48      0.53 o 
  -6   3   2      344.97      363.96      3.93 o 
  -5   3   2       10.51       15.42      0.77 o 
  -4   3   2      234.91      239.68      2.74 o 
  -3   3   2        0.08       -0.06      0.23 o 
  -2   3   2       47.96       53.10      1.18 o 
  -1   3   2     1117.50     1138.77      8.33 o 
   0   3   2     1226.94     1419.06     11.25 o 
   1   3   2       59.79       58.41      1.46 o 
   2   3   2       26.05       34.20      1.17 o 
   3   3   2      106.74       92.70      1.46 o 
   4   3   2       52.47       50.15      1.12 o 
   5   3   2       10.15       11.43      0.67 o 
   6   3   2      163.69      164.81      2.49 o 
   7   3   2       16.35       15.00      0.86 o 
   8   3   2        1.62        1.12      0.49 o 
   9   3   2        0.09        1.22      0.45 o 
  10   3   2       74.95       74.48      2.14 o 
  11   3   2       29.95       30.82      2.04 o 
  12   3   2       11.36       12.62      2.47 o 
  13   3   2        9.43       12.21      2.46 o 
 -14   4   2        0.01        1.24      0.90 o 
 -13   4   2        0.67        1.96      1.24 o 
 -12   4   2       26.66       22.96      2.87 o 
 -11   4   2        1.10       -0.12      0.99 o 
 -10   4   2        0.15        0.45      0.66 o 
  -9   4   2        3.37        3.60      0.80 o 
  -8   4   2       40.68       41.36      1.59 o 
  -7   4   2       50.05       43.59      1.51 o 
  -6   4   2      149.95      172.40      2.50 o 
  -5   4   2       19.15       18.87      0.79 o 
  -4   4   2      142.57      146.17      2.10 o 
  -3   4   2       66.71       49.95      1.47 o 
  -2   4   2       96.67       81.15      1.42 o 
  -1   4   2      941.30     1055.43      8.02 o 
   0   4   2     1064.21     1087.11     10.90 o 
   1   4   2        3.20        4.95      0.65 o 
   2   4   2      319.81      346.96      4.68 o 
   3   4   2      291.68      278.73      4.14 o 
   4   4   2       28.54       28.80      1.11 o 
   5   4   2        4.85        2.83      0.40 o 
   6   4   2        0.05        0.58      0.37 o 
   7   4   2        3.55        5.21      0.83 o 
   8   4   2       38.93       36.49      1.67 o 
   9   4   2       51.01       49.80      2.15 o 
  10   4   2       19.76       17.75      2.54 o 
  11   4   2       74.17       65.05      4.33 o 
  12   4   2       88.65       87.47      5.11 o 
  13   4   2        0.15        1.57      0.89 o 
 -13   5   2        1.48        0.60      0.79 o 
 -12   5   2        0.49        1.07      1.17 o 
 -11   5   2       40.31       36.36      3.22 o 
 -10   5   2        1.39        3.30      1.09 o 
  -9   5   2        0.49       -0.03      0.79 o 
  -8   5   2       49.14       41.01      2.32 o 
  -7   5   2       22.09       19.07      1.65 o 
  -6   5   2        7.33        7.11      1.12 o 
  -5   5   2       12.68       13.14      0.75 o 
  -4   5   2        9.35        8.91      0.59 o 
  -3   5   2      318.74      332.18      3.71 o 
  -2   5   2      145.42      136.51      1.92 o 
  -1   5   2      173.43      165.03      2.09 o 
   0   5   2       22.98       20.76      1.01 o 
   1   5   2       14.10       19.61      1.31 o 
   2   5   2        6.86        4.65      0.68 o 
   3   5   2       45.54       51.32      1.74 o 
   4   5   2        6.89        4.83      0.80 o 
   5   5   2       13.44       13.40      1.10 o 
   6   5   2      180.48      153.10      3.33 o 
   7   5   2       41.77       36.84      1.70 o 
   8   5   2       22.23       20.54      1.60 o 
   9   5   2        4.35        4.51      2.42 o 
  10   5   2        0.13       -0.44      0.81 o 
  11   5   2        0.49        2.69      1.04 o 
  12   5   2        5.98        5.89      1.50 o 
 -12   6   2        4.13        5.23      1.51 o 
 -11   6   2       12.71       13.74      1.88 o 
 -10   6   2        3.42        0.76      1.28 o 
  -9   6   2        0.02       -1.03      0.68 o 
  -8   6   2        5.87        5.86      2.25 o 
  -7   6   2      153.15      149.12      4.30 o 
  -6   6   2      231.89      240.62      6.61 o 
  -5   6   2       19.58       19.97      1.27 o 
  -4   6   2        0.12       -0.09      0.48 o 
  -3   6   2       18.48       20.59      1.14 o 
  -2   6   2       17.36       15.32      1.33 o 
  -1   6   2       52.11       48.00      1.51 o 
   0   6   2       13.59       14.70      1.00 o 
   1   6   2       13.54       15.26      1.03 o 
   2   6   2        0.72        1.11      0.59 o 
   3   6   2       90.14       89.44      2.46 o 
   4   6   2       16.34       16.59      1.26 o 
   5   6   2      164.36      169.33      3.64 o 
   6   6   2      100.87       90.40      2.67 o 
   7   6   2        9.99        8.76      1.11 o 
   8   6   2        1.06        1.35      0.70 o 
   9   6   2        0.14        0.01      1.09 o 
  10   6   2        0.02        2.07      0.83 o 
 -11   7   2        0.11        0.43      0.87 o 
 -10   7   2        3.63        2.83      1.05 o 
  -9   7   2        8.97        7.65      1.48 o 
  -8   7   2       75.59       76.01      3.23 o 
  -7   7   2        0.25       -0.29      0.74 o 
  -6   7   2       88.81       92.49      5.64 o 
  -5   7   2      222.13      216.18      8.69 o 
  -4   7   2        0.33       -0.18      1.15 o 
  -3   7   2      114.39      113.41      4.80 o 
  -2   7   2      163.30      152.58      5.09 o 
  -1   7   2        9.42        8.09      1.21 o 
   0   7   2       37.07       29.45      1.84 o 
   1   7   2      177.98      167.57      4.09 o 
   2   7   2        4.71        5.99      0.94 o 
   3   7   2      140.08      126.53      4.71 o 
   4   7   2        0.85        1.17      0.82 o 
   5   7   2        0.51        0.56      0.83 o 
   6   7   2        2.26        2.53      0.98 o 
   7   7   2        1.34        0.89      0.62 o 
   8   7   2        0.26       -0.56      0.55 o 
   9   7   2        2.25        2.98      1.00 o 
  -8   8   2        6.82        3.05      1.92 o 
  -7   8   2        1.38        2.50      1.62 o 
  -6   8   2       31.55       37.82      4.46 o 
  -5   8   2        3.29        3.93      1.30 o 
  -4   8   2        4.46        5.06      1.58 o 
  -3   8   2        2.66        1.68      0.84 o 
  -2   8   2       11.03       11.21      1.40 o 
  -1   8   2        2.50        2.74      0.88 o 
   0   8   2       27.56       29.01      2.02 o 
   1   8   2        0.23       -0.15      0.89 o 
   2   8   2       16.82       14.63      1.57 o 
   3   8   2       12.78       13.47      1.50 o 
   4   8   2       22.54       24.06      2.23 o 
   5   8   2        0.01       -0.51      0.70 o 
   6   8   2        0.02       -0.13      0.78 o 
  -4   9   2        0.68        2.00      1.09 o 
  -3   9   2       11.14       13.45      2.05 o 
  -2   9   2        2.04        3.58      1.28 o 
  -1   9   2        0.27        0.37      0.62 o 
   0   9   2        1.20       -0.01      0.60 o 
   1   9   2        0.74        0.31      0.55 o 
   2   9   2        8.75       10.35      1.80 o 
 -16   1   3        0.01        0.71      0.68 o 
 -15   1   3        0.53        0.77      0.87 o 
 -14   1   3        0.27        0.35      0.90 o 
 -13   1   3        0.14        0.40      0.85 o 
 -12   1   3      385.64      366.67      6.97 o 
 -11   1   3      123.90      116.55      3.49 o 
 -10   1   3      204.49      204.67      4.46 o 
  -9   1   3       16.33       15.68      1.44 o 
  -8   1   3       91.43       79.14      3.14 o 
  -7   1   3      969.63     1013.77     11.37 o 
  -6   1   3     1313.93     1415.10     10.93 o 
  -5   1   3     2718.53     2743.95     20.23 o 
  -4   1   3     1778.62     1790.94     13.48 o 
  -3   1   3      199.30      212.85      2.26 o 
  -2   1   3     7151.59     6853.77     75.43 o 
  -1   1   3     2919.93     2742.35     26.80 o 
   0   1   3     7600.49     7161.36     52.72 o 
   1   1   3     1691.09     1770.15     12.18 o 
   2   1   3        0.16        1.25      0.31 o 
   3   1   3      151.57      183.43      2.30 o 
   4   1   3      894.16      867.04      7.43 o 
   5   1   3       48.47       36.56      1.31 o 
   6   1   3       94.09      120.30      2.05 o 
   7   1   3       24.44       27.57      1.08 o 
   8   1   3        8.95        8.33      0.75 o 
   9   1   3        8.23        7.06      0.77 o 
  10   1   3        1.10        0.31      0.87 o 
  11   1   3        1.46        2.28      0.99 o 
  12   1   3       19.46       15.35      1.77 o 
  13   1   3        0.01        1.47      0.86 o 
 -16   2   3        0.85        1.76      0.87 o 
 -15   2   3        0.14       -0.36      0.80 o 
 -14   2   3        0.21        0.75      1.06 o 
 -13   2   3        1.29        2.37      1.04 o 
 -12   2   3       13.91       13.84      2.33 o 
 -11   2   3      334.58      327.04      6.20 o 
 -10   2   3       35.68       29.44      2.14 o 
  -9   2   3       49.63       58.14      2.19 o 
  -8   2   3       30.01       34.17      1.11 o 
  -7   2   3        1.44        2.39      0.42 o 
  -6   2   3        0.18        0.56      0.35 o 
  -5   2   3       20.65       20.86      0.73 o 
  -4   2   3        3.46        3.66      0.38 o 
  -3   2   3       24.86       24.97      0.72 o 
  -2   2   3        1.36        0.84      0.49 o 
  -1   2   3     1133.03     1206.60     11.30 o 
   0   2   3       57.46       81.56      1.31 o 
   1   2   3      982.14      905.36      7.55 o 
   2   2   3       45.75       60.50      1.20 o 
   3   2   3      150.75      151.11      2.16 o 
   4   2   3     1027.33      899.59      7.92 o 
   5   2   3        9.46        9.74      0.67 o 
   6   2   3       21.74       21.16      0.90 o 
   7   2   3        1.39        2.26      0.50 o 
   8   2   3        2.89        1.99      0.52 o 
   9   2   3        2.52        1.79      0.54 o 
  10   2   3        0.30        0.00      0.70 o 
  11   2   3       60.91       55.25      3.17 o 
  12   2   3        6.42        7.72      1.39 o 
  13   2   3        4.38        7.29      2.00 o 
 -15   3   3        1.21        2.07      0.90 o 
 -14   3   3        2.68        3.99      1.08 o 
 -13   3   3       10.13       11.11      1.55 o 
 -12   3   3       80.18       72.18      2.91 o 
 -11   3   3       15.07       10.00      1.34 o 
 -10   3   3        6.71        6.17      1.94 o 
  -9   3   3       11.41       11.63      1.20 o 
  -8   3   3       47.52       53.70      2.03 o 
  -7   3   3        1.20        0.90      0.37 o 
  -6   3   3       82.20       89.86      1.65 o 
  -5   3   3      446.38      494.27      4.83 o 
  -4   3   3       94.46       82.71      1.48 o 
  -3   3   3      104.41      125.62      1.82 o 
  -2   3   3       14.32       21.05      0.71 o 
  -1   3   3      149.52      163.80      1.91 o 
   0   3   3     4126.90     4214.44     42.45 o 
   1   3   3      665.91      667.19      5.96 o 
   2   3   3       55.16       40.66      0.96 o 
   3   3   3      159.59      125.78      1.93 o 
   4   3   3        3.01        0.87      0.34 o 
   5   3   3       86.97       75.08      1.63 o 
   6   3   3       30.38       37.72      1.24 o 
   7   3   3       61.96       59.92      1.73 o 
   8   3   3      113.41      120.52      2.23 o 
   9   3   3       29.09       23.50      1.18 o 
  10   3   3       10.67        8.78      1.01 o 
  11   3   3       40.02       45.50      3.71 o 
  12   3   3        5.05        5.32      1.72 o 
  13   3   3        2.50        1.67      1.21 o 
 -15   4   3        3.20        3.65      1.25 o 
 -14   4   3        5.19        7.61      1.82 o 
 -13   4   3       34.11       33.06      3.46 o 
 -12   4   3        1.61        0.82      0.77 o 
 -11   4   3       41.92       40.41      2.10 o 
 -10   4   3       68.91       70.36      2.58 o 
  -9   4   3       15.52       18.36      1.26 o 
  -8   4   3        9.66       10.64      0.80 o 
  -7   4   3        9.22        9.88      0.74 o 
  -6   4   3      184.25      209.06      2.87 o 
  -5   4   3      105.11       91.33      1.71 o 
  -4   4   3       13.23       10.16      0.68 o 
  -3   4   3      346.87      349.25      3.77 o 
  -2   4   3      809.45      813.78      6.57 o 
  -1   4   3       42.26       54.41      1.11 o 
   0   4   3      384.86      359.24      3.71 o 
   1   4   3      691.82      740.54      8.25 o 
   2   4   3        1.24        5.39      0.71 o 
   3   4   3       66.33       68.82      1.97 o 
   4   4   3      180.73      189.24      2.57 o 
   5   4   3       90.26       85.83      2.35 o 
   6   4   3      373.44      364.55      5.47 o 
   7   4   3      189.51      186.90      3.78 o 
   8   4   3        0.35       -0.17      0.77 o 
   9   4   3       88.73       96.23      3.10 o 
  10   4   3        8.38        9.86      2.21 o 
  11   4   3        6.92        9.08      1.97 o 
  12   4   3      111.20      113.23      5.98 o 
 -14   5   3        1.93        1.21      0.87 o 
 -13   5   3        0.60        1.94      1.08 o 
 -12   5   3       32.54       33.77      3.39 o 
 -11   5   3        1.25       -0.72      1.05 o 
 -10   5   3        0.98        0.80      0.91 o 
  -9   5   3       30.68       29.60      3.22 o 
  -8   5   3        1.39       -0.48      0.64 o 
  -7   5   3        5.72        6.47      0.67 o 
  -6   5   3       13.86       18.31      0.93 o 
  -5   5   3       31.89       27.90      1.03 o 
  -4   5   3       96.44       87.28      1.80 o 
  -3   5   3        0.82        0.27      0.34 o 
  -2   5   3       34.56       35.77      1.28 o 
  -1   5   3       31.62       42.69      0.98 o 
   0   5   3      195.01      225.47      4.84 o 
   1   5   3       41.81       31.33      1.41 o 
   2   5   3       64.17       61.01      1.93 o 
   3   5   3        4.84        5.74      0.86 o 
   4   5   3       15.75       14.34      1.16 o 
   5   5   3       26.72       29.41      1.55 o 
   6   5   3       87.78       87.39      2.59 o 
   7   5   3      104.47       99.43      3.26 o 
   8   5   3        0.07        0.50      0.58 o 
   9   5   3        3.82        4.99      1.31 o 
  10   5   3       13.28        9.56      2.00 o 
  11   5   3        7.54        7.33      1.72 o 
 -12   6   3        1.87        3.62      1.39 o 
 -11   6   3       14.76       17.77      3.61 o 
 -10   6   3        0.36        0.24      0.84 o 
  -9   6   3       32.98       34.78      2.32 o 
  -8   6   3        7.13        8.27      1.36 o 
  -7   6   3       11.25       12.30      1.18 o 
  -6   6   3      453.83      457.51      7.15 o 
  -5   6   3       20.95       19.87      2.18 o 
  -4   6   3       12.03       12.56      1.09 o 
  -3   6   3      157.37      160.95      3.02 o 
  -2   6   3       60.29       48.47      2.27 o 
  -1   6   3       48.36       48.15      1.60 o 
   0   6   3       12.72       10.87      0.94 o 
   1   6   3        7.56        5.75      0.88 o 
   2   6   3        1.77        3.01      0.75 o 
   3   6   3       15.24       15.83      1.25 o 
   4   6   3       13.41       12.86      1.21 o 
   5   6   3       55.17       49.80      2.03 o 
   6   6   3       79.98       83.70      2.64 o 
   7   6   3        4.26        4.17      1.26 o 
   8   6   3       12.32       12.96      1.55 o 
   9   6   3        5.79        6.07      1.29 o 
  10   6   3        4.35        2.79      1.31 o 
 -11   7   3        0.00        0.44      0.90 o 
 -10   7   3        5.97        7.48      1.79 o 
  -9   7   3       40.67       47.89      2.72 o 
  -8   7   3        0.01        0.39      1.32 o 
  -7   7   3       80.42       86.25      5.59 o 
  -6   7   3       34.56       37.35      2.47 o 
  -5   7   3      155.38      171.89      7.74 o 
  -4   7   3       46.79       46.86      2.18 o 
  -3   7   3        3.37        4.39      0.96 o 
  -2   7   3        7.07        7.71      1.19 o 
  -1   7   3       27.63       32.02      1.88 o 
   0   7   3        1.84        1.97      0.77 o 
   1   7   3       33.69       34.18      1.53 o 
   2   7   3        8.22        8.60      1.07 o 
   3   7   3       60.82       58.27      2.19 o 
   4   7   3       43.04       42.82      1.94 o 
   5   7   3       64.31       65.52      2.42 o 
   6   7   3        6.06        5.90      1.00 o 
   7   7   3       10.50       11.85      1.30 o 
   8   7   3        0.64        1.14      0.60 o 
  -8   8   3        5.60        9.67      2.55 o 
  -7   8   3        4.62        5.27      2.11 o 
  -6   8   3       55.26       57.98      4.84 o 
  -5   8   3        0.03        0.70      0.77 o 
  -4   8   3        0.21        0.55      0.72 o 
  -3   8   3       12.76       16.02      1.64 o 
  -2   8   3        1.39        1.09      0.77 o 
  -1   8   3        0.00        0.30      0.97 o 
   0   8   3        0.02        0.80      0.65 o 
   1   8   3        0.10       -0.64      0.60 o 
   2   8   3        0.25        0.77      0.65 o 
   3   8   3        1.88        2.65      0.99 o 
   4   8   3        0.72        0.32      0.68 o 
   5   8   3        0.50        3.13      1.00 o 
   6   8   3       35.55       37.31      2.52 o 
  -4   9   3        0.11        0.72      0.93 o 
  -3   9   3        0.73        1.68      0.69 o 
  -2   9   3        6.49        6.47      1.07 o 
  -1   9   3        4.07        5.65      1.17 o 
   0   9   3        0.07        0.94      1.20 o 
   1   9   3        2.30        4.02      0.90 o 
 -16   0   4        5.94        8.76      2.11 o 
 -15   0   4        0.02       -1.49      1.10 o 
 -14   0   4      140.59      141.18      6.25 o 
 -13   0   4       65.37       64.53      3.98 o 
 -12   0   4       56.17       50.65      3.59 o 
 -11   0   4      833.28      773.05     15.49 o 
 -10   0   4      134.41      138.63      5.11 o 
  -9   0   4       97.30       92.31      3.87 o 
  -8   0   4     1919.34     1964.10     23.91 o 
  -7   0   4      523.44      472.40     10.51 o 
  -6   0   4       34.06       58.42      3.16 o 
  -5   0   4     4571.93     4727.59     48.49 o 
  -4   0   4     3597.06     3687.80     48.97 o 
  -3   0   4       17.15       20.93      1.62 o 
  -2   0   4     1581.57     1475.04     16.27 o 
  -1   0   4      636.92      707.68     11.61 o 
   0   0   4      196.68      148.11      2.83 o 
   1   0   4      120.08      151.66      2.93 o 
   2   0   4      226.13      249.14      4.14 o 
   3   0   4        1.41        1.13      0.53 o 
   4   0   4        7.91        4.56      0.77 o 
   5   0   4      243.14      256.50      4.60 o 
   6   0   4       85.45       90.87      2.64 o 
   7   0   4       25.24       28.15      1.65 o 
   8   0   4        0.81        2.00      0.82 o 
   9   0   4        7.86        8.01      1.21 o 
  10   0   4       28.11       25.65      2.78 o 
  11   0   4      189.78      195.50      7.23 o 
  12   0   4        2.46        3.41      1.54 o 
  13   0   4        1.61        1.94      1.18 o 
 -16   1   4        0.06        1.36      0.85 o 
 -15   1   4        0.06        1.51      0.85 o 
 -14   1   4        2.33        0.85      0.89 o 
 -13   1   4       53.70       39.26      3.31 o 
 -12   1   4        0.00        0.36      0.95 o 
 -11   1   4      326.21      296.96      7.88 o 
 -10   1   4      248.10      238.53      4.83 o 
  -9   1   4       42.53       46.58      1.18 o 
  -8   1   4      839.66      883.72      7.34 o 
  -7   1   4        0.05        0.74      0.27 o 
  -6   1   4     3090.46     3530.33     25.93 o 
  -5   1   4      117.98      150.67      2.14 o 
  -4   1   4      219.32      236.08      5.96 o 
  -3   1   4      107.50       95.49      1.35 o 
  -2   1   4        3.92        3.53      0.24 o 
  -1   1   4     1016.46     1047.63      7.65 o 
   0   1   4      837.49      890.80      6.72 o 
   1   1   4     2516.84     2590.17     17.62 o 
   2   1   4      151.99      144.26      2.01 o 
   3   1   4      356.58      364.11      3.90 o 
   4   1   4       63.51       63.91      1.49 o 
   5   1   4      376.35      383.23      4.26 o 
   6   1   4      303.49      320.22      5.75 o 
   7   1   4       46.95       44.55      1.44 o 
   8   1   4       28.83       30.30      1.22 o 
   9   1   4        2.83        2.63      0.63 o 
  10   1   4       23.92       24.65      1.89 o 
  11   1   4        8.89        8.50      1.39 o 
  12   1   4       20.88       21.75      2.02 o 
  13   1   4       17.29       19.78      2.01 o 
 -16   2   4        3.73        3.93      1.13 o 
 -15   2   4        3.89        3.27      1.12 o 
 -14   2   4        0.55        0.85      0.85 o 
 -13   2   4       18.64       21.95      1.91 o 
 -12   2   4       39.99       35.56      2.41 o 
 -11   2   4      105.38      112.18      3.43 o 
 -10   2   4       20.96       20.88      1.55 o 
  -9   2   4       83.38       79.79      1.36 o 
  -8   2   4       19.02       23.15      0.75 o 
  -7   2   4      254.78      288.55      5.11 o 
  -6   2   4      727.12      789.02      6.97 o 
  -5   2   4      204.07      240.66      2.81 o 
  -4   2   4      177.54      177.21      2.23 o 
  -3   2   4      120.37      115.94      1.67 o 
  -2   2   4       67.48       62.89      1.26 o 
  -1   2   4       78.68       81.10      1.41 o 
   0   2   4      104.89      121.14      1.82 o 
   1   2   4       72.10       71.04      1.49 o 
   2   2   4       12.08        9.49      0.63 o 
   3   2   4      234.76      202.84      2.46 o 
   4   2   4        2.12        3.91      0.51 o 
   5   2   4      177.73      159.00      2.45 o 
   6   2   4        5.90        7.66      0.71 o 
   7   2   4       23.29       23.09      1.07 o 
   8   2   4       26.95       27.09      1.18 o 
   9   2   4       11.77       12.22      0.94 o 
  10   2   4       30.41       28.36      1.97 o 
  11   2   4       40.28       45.39      5.04 o 
  12   2   4        2.04        3.59      1.02 o 
 -15   3   4        8.35        8.60      1.44 o 
 -14   3   4        0.33       -0.27      0.67 o 
 -13   3   4       20.18       20.56      1.88 o 
 -12   3   4      295.75      286.01      5.99 o 
 -11   3   4        5.27        5.70      1.16 o 
 -10   3   4      169.42      171.90      4.06 o 
  -9   3   4       13.53       14.86      0.94 o 
  -8   3   4       14.77       14.66      0.85 o 
  -7   3   4        1.58       -0.24      0.39 o 
  -6   3   4      153.88      172.16      2.47 o 
  -5   3   4       29.44       31.71      1.00 o 
  -4   3   4        0.03        2.43      0.41 o 
  -3   3   4      266.45      275.29      3.12 o 
  -2   3   4       17.93       12.56      0.59 o 
  -1   3   4     2116.64     2235.49     17.29 o 
   0   3   4     5345.94     5296.10     38.99 o 
   1   3   4      107.05      113.98      1.86 o 
   2   3   4      440.87      482.33      5.94 o 
   3   3   4        2.22        1.60      0.39 o 
   4   3   4      112.84      105.98      1.99 o 
   5   3   4        1.06        0.02      0.45 o 
   6   3   4      196.58      177.07      2.56 o 
   7   3   4      107.38       99.58      2.06 o 
   8   3   4        1.96        1.37      0.52 o 
   9   3   4       23.00       22.67      1.16 o 
  10   3   4       70.49       67.64      4.34 o 
  11   3   4        8.90        6.54      1.89 o 
  12   3   4       17.17       18.11      2.94 o 
 -15   4   4        7.86       12.45      2.29 o 
 -14   4   4        1.57        3.39      1.61 o 
 -13   4   4        0.07        1.03      1.21 o 
 -12   4   4       39.37       39.60      2.60 o 
 -11   4   4      104.36       96.59      3.66 o 
 -10   4   4       19.53       16.49      2.55 o 
  -9   4   4        0.39        0.75      0.49 o 
  -8   4   4       36.91       37.69      1.30 o 
  -7   4   4        0.01        1.08      0.46 o 
  -6   4   4       42.90       51.32      1.38 o 
  -5   4   4       16.39       17.37      0.86 o 
  -4   4   4        7.99       10.90      0.70 o 
  -3   4   4       34.45       40.65      1.12 o 
  -2   4   4       24.66       19.87      0.76 o 
  -1   4   4        1.70        1.93      0.34 o 
   0   4   4      487.10      528.08      5.43 o 
   1   4   4      202.45      219.31      2.73 o 
   2   4   4       93.82       95.57      1.65 o 
   3   4   4      118.13      119.24      1.98 o 
   4   4   4      171.34      163.26      3.35 o 
   5   4   4       42.29       43.75      1.81 o 
   6   4   4       75.01       70.93      2.31 o 
   7   4   4        4.20        4.73      0.91 o 
   8   4   4        2.54        2.37      0.69 o 
   9   4   4        1.94        2.94      0.87 o 
  10   4   4        0.76       -0.18      0.69 o 
  11   4   4        2.26        0.83      1.03 o 
 -14   5   4        0.21       -1.21      0.81 o 
 -13   5   4        1.62        1.42      1.30 o 
 -12   5   4       11.49       10.98      2.26 o 
 -11   5   4        0.47        0.64      1.30 o 
 -10   5   4        9.03       10.14      1.58 o 
  -9   5   4       22.71       22.84      1.42 o 
  -8   5   4        8.11        9.67      0.83 o 
  -7   5   4       42.31       43.34      1.40 o 
  -6   5   4       28.84       31.90      1.18 o 
  -5   5   4        6.82        7.98      0.72 o 
  -4   5   4       93.92      100.12      2.20 o 
  -3   5   4       17.41       11.63      0.70 o 
  -2   5   4      182.21      179.06      2.38 o 
  -1   5   4        3.18        1.35      0.40 o 
   0   5   4       69.27       71.89      2.13 o 
   1   5   4       51.31       47.55      1.77 o 
   2   5   4       70.84       65.69      2.11 o 
   3   5   4      242.14      218.09      4.96 o 
   4   5   4        1.17        0.87      0.85 o 
   5   5   4      205.27      207.11      4.12 o 
   6   5   4        0.72        0.67      0.72 o 
   7   5   4       58.75       55.66      2.40 o 
   8   5   4        5.59        5.25      0.95 o 
   9   5   4        5.27        4.86      1.47 o 
  10   5   4        0.62        0.65      0.59 o 
 -13   6   4        2.78        2.82      1.39 o 
 -12   6   4        0.13       -1.15      0.97 o 
 -11   6   4        0.44        0.56      0.99 o 
 -10   6   4        0.01        0.09      1.69 o 
  -9   6   4        1.25        1.74      0.74 o 
  -8   6   4        1.05        0.89      0.65 o 
  -7   6   4        1.40        1.88      1.09 o 
  -6   6   4      285.88      288.47      4.75 o 
  -5   6   4      203.15      193.32      3.61 o 
  -4   6   4        3.74        4.73      0.72 o 
  -3   6   4       11.08        8.85      0.87 o 
  -2   6   4        1.49        0.37      0.50 o 
  -1   6   4        2.05        2.30      0.62 o 
   0   6   4      223.97      212.82      4.36 o 
   1   6   4        0.00        0.16      0.54 o 
   2   6   4       11.03       14.06      1.77 o 
   3   6   4       49.66       46.75      1.97 o 
   4   6   4        7.50        8.59      1.18 o 
   5   6   4        0.28        0.81      0.69 o 
   6   6   4       50.89       53.76      2.69 o 
   7   6   4        8.62        8.10      1.12 o 
   8   6   4        4.23        4.55      0.94 o 
   9   6   4        1.78        2.49      0.97 o 
 -11   7   4        3.86        2.81      1.95 o 
 -10   7   4        7.32        8.40      1.56 o 
  -9   7   4       11.88       10.39      1.60 o 
  -8   7   4        3.62        4.12      1.24 o 
  -7   7   4      199.44      205.83      7.48 o 
  -6   7   4       28.16       29.36      2.30 o 
  -5   7   4       24.31       24.55      1.80 o 
  -4   7   4       45.65       42.05      2.07 o 
  -3   7   4       36.55       38.84      2.70 o 
  -2   7   4       10.41       10.51      1.26 o 
  -1   7   4       28.71       26.99      1.83 o 
   0   7   4        2.61        3.20      0.69 o 
   1   7   4       40.00       32.11      1.55 o 
   2   7   4       17.44       14.76      1.36 o 
   3   7   4        2.16        2.06      0.76 o 
   4   7   4       58.35       52.92      2.22 o 
   5   7   4        3.41        4.42      0.90 o 
   6   7   4        1.45        0.41      0.61 o 
   7   7   4        5.44        8.90      1.17 o 
  -8   8   4       38.05       45.04      4.33 o 
  -7   8   4        2.37        3.81      1.54 o 
  -6   8   4       18.15       26.48      2.03 o 
  -5   8   4        4.29        1.27      1.40 o 
  -4   8   4        1.57        0.54      0.69 o 
  -3   8   4        2.55        5.14      1.04 o 
  -2   8   4        2.93        3.78      0.98 o 
  -1   8   4        0.02       -0.53      0.97 o 
   0   8   4        1.96        5.06      1.06 o 
   1   8   4       19.37       21.71      1.82 o 
   2   8   4        5.58        5.32      0.99 o 
   3   8   4        6.93        2.60      0.99 o 
   4   8   4       16.71       14.47      1.79 o 
   5   8   4        1.78        2.05      0.85 o 
  -3   9   4       15.48       22.73      1.98 o 
  -2   9   4        0.71        2.11      0.73 o 
  -1   9   4        3.19        2.62      0.74 o 
 -16   1   5        0.41       -0.73      1.25 o 
 -15   1   5        0.31       -0.03      0.83 o 
 -14   1   5        9.99       11.79      1.67 o 
 -13   1   5        6.35        5.88      1.29 o 
 -12   1   5       44.04       41.95      2.94 o 
 -11   1   5      130.33      135.10      3.75 o 
 -10   1   5        1.72        2.76      2.12 o 
  -9   1   5      111.95      120.85      1.71 o 
  -8   1   5      186.41      190.11      2.35 o 
  -7   1   5       56.68       60.05      1.21 o 
  -6   1   5        5.24        6.56      0.53 o 
  -5   1   5       61.59       64.56      1.30 o 
  -4   1   5      146.56      132.50      1.94 o 
  -3   1   5       37.07       35.92      1.42 o 
  -2   1   5      434.21      420.72      3.72 o 
  -1   1   5       57.07       52.55      1.04 o 
   0   1   5     1815.53     1724.13     12.26 o 
   1   1   5        5.85        3.27      0.42 o 
   2   1   5       77.51       64.50      1.47 o 
   3   1   5       21.63       27.09      1.04 o 
   4   1   5      356.02      347.97      4.09 o 
   5   1   5        0.05        0.41      0.45 o 
   6   1   5      165.87      169.54      2.79 o 
   7   1   5        2.49        3.62      0.66 o 
   8   1   5        1.24        1.79      0.58 o 
   9   1   5        0.57        0.09      0.52 o 
  10   1   5        1.40        0.27      0.75 o 
  11   1   5        0.40       -0.19      0.74 o 
  12   1   5       26.67       25.39      2.22 o 
 -16   2   5        0.17       -0.25      0.73 o 
 -15   2   5        0.54        0.70      0.86 o 
 -14   2   5        5.93        6.73      1.33 o 
 -13   2   5        0.04        0.40      0.81 o 
 -12   2   5      225.36      215.99      5.04 o 
 -11   2   5        0.30       -0.37      0.85 o 
 -10   2   5       85.86       81.72      1.91 o 
  -9   2   5       17.52       16.81      0.75 o 
  -8   2   5        1.62        0.90      0.34 o 
  -7   2   5      215.42      212.98      2.68 o 
  -6   2   5       57.14       69.39      1.40 o 
  -5   2   5       49.99       55.14      1.24 o 
  -4   2   5        6.38        7.58      0.53 o 
  -3   2   5        2.46        4.88      0.39 o 
  -2   2   5      116.41       91.48      1.36 o 
  -1   2   5      241.75      216.62      2.73 o 
   0   2   5      587.34      729.24      6.92 o 
   1   2   5      102.30      120.15      1.81 o 
   2   2   5       16.15       12.04      0.75 o 
   3   2   5      211.88      219.24      2.75 o 
   4   2   5       38.96       31.72      1.06 o 
   5   2   5      168.38      182.07      2.84 o 
   6   2   5       34.62       40.43      1.37 o 
   7   2   5       13.37       12.25      0.93 o 
   8   2   5       23.11       21.45      1.16 o 
   9   2   5       30.84       30.65      1.55 o 
  10   2   5        1.14        0.70      0.87 o 
  11   2   5       15.78       17.37      1.83 o 
  12   2   5        0.34        0.49      0.89 o 
 -16   3   5        9.95       14.07      1.84 o 
 -15   3   5        1.67        2.34      1.03 o 
 -14   3   5        0.90        1.45      0.90 o 
 -13   3   5       11.19       10.73      1.54 o 
 -12   3   5       36.96       38.57      3.42 o 
 -11   3   5       93.77       94.26      3.13 o 
 -10   3   5        0.33        0.83      0.52 o 
  -9   3   5      235.34      228.86      5.45 o 
  -8   3   5      152.19      140.52      2.60 o 
  -7   3   5      269.46      298.21      3.65 o 
  -6   3   5      111.87      119.86      2.05 o 
  -5   3   5      113.77      111.55      1.91 o 
  -4   3   5      284.53      287.49      3.35 o 
  -3   3   5        0.27       -0.05      0.31 o 
  -2   3   5      273.54      305.73      3.31 o 
  -1   3   5      429.25      439.34      4.58 o 
   0   3   5       22.54       14.37      1.09 o 
   1   3   5     1049.71     1108.30      9.63 o 
   2   3   5        1.49        8.58      0.74 o 
   3   3   5        4.12        3.84      0.56 o 
   4   3   5      132.78      122.67      3.26 o 
   5   3   5        0.03       -0.42      0.42 o 
   6   3   5      321.45      297.42      3.98 o 
   7   3   5      200.18      183.52      3.05 o 
   8   3   5       19.97       20.84      1.46 o 
   9   3   5        9.47       10.34      1.83 o 
  10   3   5       33.70       30.84      3.41 o 
  11   3   5        0.37        0.04      0.92 o 
 -15   4   5        0.15        3.19      1.14 o 
 -14   4   5        2.22       -0.07      1.01 o 
 -13   4   5       10.43        9.72      1.45 o 
 -12   4   5        0.00       -0.32      0.82 o 
 -11   4   5       61.49       61.55      2.58 o 
 -10   4   5       32.71       32.84      1.42 o 
  -9   4   5        0.63        0.76      0.65 o 
  -8   4   5        0.29        1.46      0.57 o 
  -7   4   5        4.11        1.49      0.51 o 
  -6   4   5      434.29      442.37      5.72 o 
  -5   4   5      755.04      813.78      7.56 o 
  -4   4   5      122.51      111.33      2.00 o 
  -3   4   5        8.75        9.78      0.64 o 
  -2   4   5      165.70      191.98      2.47 o 
  -1   4   5       25.80       25.62      0.93 o 
   0   4   5       15.63       11.85      0.72 o 
   1   4   5      259.86      232.67      3.07 o 
   2   4   5        3.28        3.65      0.50 o 
   3   4   5       19.80       11.36      1.21 o 
   4   4   5       16.33       13.15      1.22 o 
   5   4   5       59.15       62.21      2.21 o 
   6   4   5       11.80       12.98      1.29 o 
   7   4   5       68.94       70.24      2.10 o 
   8   4   5       47.90       50.74      1.98 o 
   9   4   5       35.02       34.95      2.20 o 
  10   4   5        0.04       -0.57      0.75 o 
 -14   5   5        0.01       -0.37      0.74 o 
 -13   5   5        1.85        3.21      1.62 o 
 -12   5   5       31.59       26.84      3.16 o 
 -11   5   5        4.90        3.32      1.53 o 
 -10   5   5        1.29        1.60      0.69 o 
  -9   5   5       56.96       66.41      1.84 o 
  -8   5   5       15.07       15.28      1.01 o 
  -7   5   5      145.11      154.82      2.69 o 
  -6   5   5       21.86       19.55      1.25 o 
  -5   5   5       12.63       10.61      0.85 o 
  -4   5   5       92.24       85.75      1.79 o 
  -3   5   5        4.74        4.06      0.54 o 
  -2   5   5       20.99       21.23      0.90 o 
  -1   5   5       69.04       67.23      1.84 o 
   0   5   5      430.89      407.66      5.93 o 
   1   5   5        2.84        1.25      0.66 o 
   2   5   5      145.96      140.22      4.26 o 
   3   5   5       40.08       36.24      1.71 o 
   4   5   5       87.66       90.35      2.70 o 
   5   5   5      135.45      130.07      4.73 o 
   6   5   5        0.17       -0.38      0.57 o 
   7   5   5        0.01        1.12      0.83 o 
   8   5   5        0.42        2.20      0.62 o 
   9   5   5        1.15       -0.19      1.20 o 
 -13   6   5       10.57       14.88      2.46 o 
 -12   6   5       26.57       24.01      3.04 o 
 -11   6   5       42.24       38.15      2.62 o 
 -10   6   5       53.78       61.78      2.37 o 
  -9   6   5        0.41        0.83      0.73 o 
  -8   6   5        5.04        5.43      1.13 o 
  -7   6   5      170.62      173.99      3.64 o 
  -6   6   5        7.72        7.74      0.99 o 
  -5   6   5       89.84       88.97      2.02 o 
  -4   6   5      166.38      161.25      4.01 o 
  -3   6   5       30.33       31.78      1.39 o 
  -2   6   5        0.45        0.83      0.54 o 
  -1   6   5       76.06       70.38      2.03 o 
   0   6   5      117.56      108.45      2.57 o 
   1   6   5        2.88        1.89      0.71 o 
   2   6   5       26.47       19.77      2.31 o 
   3   6   5       25.88       27.59      2.27 o 
   4   6   5       62.65       55.68      2.24 o 
   5   6   5        0.45       -0.42      0.58 o 
   6   6   5       12.41       11.97      1.35 o 
   7   6   5        4.13        6.38      1.06 o 
   8   6   5        0.32        0.80      0.64 o 
 -11   7   5        0.01        1.05      0.97 o 
 -10   7   5        0.02       -1.12      0.75 o 
  -9   7   5        4.45        5.66      1.37 o 
  -8   7   5       21.19       20.68      2.07 o 
  -7   7   5        0.51        0.45      0.87 o 
  -6   7   5      148.84      142.30      4.55 o 
  -5   7   5       17.71       14.23      1.51 o 
  -4   7   5        0.03       -0.61      0.74 o 
  -3   7   5        2.24        2.48      0.85 o 
  -2   7   5       12.13       13.55      1.44 o 
  -1   7   5       44.21       43.65      1.73 o 
   0   7   5       13.82       15.76      1.25 o 
   1   7   5       12.08       10.31      1.08 o 
   2   7   5       30.06       33.12      2.10 o 
   3   7   5        9.19        8.61      1.19 o 
   4   7   5        0.83       -0.21      0.60 o 
   5   7   5        0.71        1.49      0.64 o 
   6   7   5        7.56        6.95      1.26 o 
  -8   8   5        6.73        8.71      1.51 o 
  -7   8   5        0.81        0.40      0.65 o 
  -6   8   5       19.25       22.93      2.09 o 
  -5   8   5       19.32       19.73      1.80 o 
  -4   8   5       21.73       23.11      1.91 o 
  -3   8   5        4.47        6.24      1.25 o 
  -2   8   5       20.98       23.60      1.91 o 
  -1   8   5        3.09        3.45      0.90 o 
   0   8   5       27.36       22.84      1.87 o 
   1   8   5        1.19        1.37      0.72 o 
   2   8   5        0.89        1.14      0.64 o 
   3   8   5        1.51        0.85      0.73 o 
   4   8   5        0.02        0.79      0.77 o 
 -17   0   6        0.80        3.64      1.50 o 
 -16   0   6       13.69       14.53      2.60 o 
 -15   0   6        9.04        7.79      2.01 o 
 -14   0   6       11.99       13.30      2.36 o 
 -13   0   6      204.70      196.26      7.20 o 
 -12   0   6      831.78      803.69     16.52 o 
 -11   0   6       38.88       30.59      2.62 o 
 -10   0   6      234.29      233.48      6.84 o 
  -9   0   6      380.47      359.41      5.38 o 
  -8   0   6      165.31      171.37      3.31 o 
  -7   0   6      273.96      265.41      4.45 o 
  -6   0   6     4384.53     4568.66     54.21 o 
  -5   0   6        0.16        1.20      0.57 o 
  -4   0   6      453.20      449.94      6.56 o 
  -3   0   6      528.14      445.65      9.29 o 
  -2   0   6        3.95        1.62      1.37 o 
  -1   0   6      129.94      163.88      3.49 o 
   0   0   6     1178.95     1106.62     13.57 o 
   1   0   6      272.04      280.23      5.03 o 
   2   0   6      498.10      513.36      7.96 o 
   3   0   6      441.58      412.65      6.73 o 
   4   0   6       28.08       26.20      1.65 o 
   5   0   6       10.76        9.82      1.63 o 
   6   0   6       31.18       34.89      1.95 o 
   7   0   6       31.40       25.88      1.83 o 
   8   0   6       51.24       45.15      2.88 o 
   9   0   6        5.38        3.72      1.21 o 
  10   0   6       26.47       29.59      3.16 o 
  11   0   6        9.26       14.43      2.50 o 
 -16   1   6        1.48        3.30      1.06 o 
 -15   1   6        0.02       -1.06      0.71 o 
 -14   1   6       13.11       11.88      1.65 o 
 -13   1   6       36.98       27.12      2.07 o 
 -12   1   6       71.32       64.91      3.37 o 
 -11   1   6       50.85       54.33      2.39 o 
 -10   1   6      251.33      263.32      3.77 o 
  -9   1   6       12.28        7.88      0.60 o 
  -8   1   6       72.39       81.13      1.55 o 
  -7   1   6      144.67      151.91      2.23 o 
  -6   1   6      166.86      169.22      2.41 o 
  -5   1   6      280.00      323.79      3.66 o 
  -4   1   6        1.36        2.11      0.43 o 
  -3   1   6       13.52       13.94      0.60 o 
  -2   1   6        8.16       12.36      0.61 o 
  -1   1   6     2096.65     2297.45     16.07 o 
   0   1   6       95.75       97.14      1.64 o 
   1   1   6        4.47        1.84      0.46 o 
   2   1   6       81.41       94.23      2.00 o 
   3   1   6      259.83      265.47      3.57 o 
   4   1   6        5.21        5.04      0.68 o 
   5   1   6       81.96       74.46      1.88 o 
   6   1   6       27.01       21.58      1.16 o 
   7   1   6       24.45       26.63      1.45 o 
   8   1   6        1.71        2.78      0.64 o 
   9   1   6        3.33        2.78      0.74 o 
  10   1   6       36.06       40.00      2.42 o 
  11   1   6       32.48       32.49      2.43 o 
 -16   2   6        0.26       -0.29      0.81 o 
 -15   2   6        1.24        2.06      0.94 o 
 -14   2   6        3.44        1.93      1.03 o 
 -13   2   6        5.28        3.13      1.06 o 
 -12   2   6       28.19       27.23      1.97 o 
 -11   2   6       73.48       67.24      2.67 o 
 -10   2   6        0.47        0.70      0.49 o 
  -9   2   6        3.84        2.55      0.48 o 
  -8   2   6      117.10      115.56      1.97 o 
  -7   2   6      194.40      201.86      2.73 o 
  -6   2   6      139.15      159.96      2.38 o 
  -5   2   6        1.20        0.63      0.32 o 
  -4   2   6      335.36      352.58      3.41 o 
  -3   2   6       73.79       72.12      1.14 o 
  -2   2   6        8.22        5.02      0.38 o 
  -1   2   6      123.18      133.01      1.95 o 
   0   2   6       17.11       13.81      0.73 o 
   1   2   6        9.72       11.29      0.77 o 
   2   2   6        8.15        7.59      0.65 o 
   3   2   6       52.80       52.08      1.38 o 
   4   2   6       20.97       23.58      1.13 o 
   5   2   6        3.35        3.41      0.66 o 
   6   2   6      154.20      151.96      2.80 o 
   7   2   6       83.48       84.93      2.12 o 
   8   2   6       10.95       12.47      1.04 o 
   9   2   6        5.03        6.04      0.85 o 
  10   2   6        6.22        3.39      1.05 o 
  11   2   6        4.73        6.37      1.83 o 
 -16   3   6        0.82        2.17      0.97 o 
 -15   3   6        5.37        5.61      1.23 o 
 -14   3   6        5.84        8.08      1.40 o 
 -13   3   6        5.91        6.07      1.29 o 
 -12   3   6       52.96       47.52      2.41 o 
 -11   3   6      220.74      199.36      4.70 o 
 -10   3   6       54.62       60.08      1.85 o 
  -9   3   6        2.10        1.64      0.48 o 
  -8   3   6      229.90      236.35      5.04 o 
  -7   3   6      148.47      136.98      2.33 o 
  -6   3   6      139.36      133.27      2.23 o 
  -5   3   6        0.01        0.22      0.38 o 
  -4   3   6       21.44       21.79      0.82 o 
  -3   3   6       34.83       35.98      0.99 o 
  -2   3   6        2.21        2.24      0.46 o 
  -1   3   6        7.69        8.82      0.70 o 
   0   3   6        2.57        4.78      0.62 o 
   1   3   6      439.57      456.24      5.06 o 
   2   3   6      340.47      331.70      3.76 o 
   3   3   6      143.89      133.45      2.24 o 
   4   3   6      124.48      116.34      3.17 o 
   5   3   6      807.68      822.68      7.47 o 
   6   3   6        1.49        1.21      0.58 o 
   7   3   6       23.95       27.50      1.33 o 
   8   3   6       59.16       58.80      2.21 o 
   9   3   6        7.06        8.74      1.43 o 
  10   3   6        0.06        1.05      1.17 o 
 -15   4   6        0.01        1.53      1.03 o 
 -14   4   6        3.13        3.28      1.09 o 
 -13   4   6        0.81        0.97      0.97 o 
 -12   4   6       91.51       86.27      3.12 o 
 -11   4   6        1.80        1.00      0.88 o 
 -10   4   6        4.57        4.74      0.77 o 
  -9   4   6       17.91       19.58      1.11 o 
  -8   4   6        0.53        0.55      0.50 o 
  -7   4   6        0.72        1.21      0.53 o 
  -6   4   6       61.06       57.23      1.56 o 
  -5   4   6        6.30        4.62      0.62 o 
  -4   4   6        0.14       -0.16      0.55 o 
  -3   4   6       18.69       14.09      0.76 o 
  -2   4   6      280.20      278.71      3.21 o 
  -1   4   6       23.00       22.66      1.00 o 
   0   4   6      221.40      215.59      3.08 o 
   1   4   6       33.59       31.69      1.18 o 
   2   4   6       75.08       66.68      2.60 o 
   3   4   6       65.48       63.84      2.24 o 
   4   4   6       19.20       19.99      1.49 o 
   5   4   6       24.17       25.25      1.42 o 
   6   4   6       35.09       32.09      1.55 o 
   7   4   6        6.26        5.63      0.95 o 
   8   4   6        6.39        6.15      1.13 o 
   9   4   6        0.60        1.41      0.73 o 
 -14   5   6        0.98        2.10      1.10 o 
 -13   5   6        3.34        2.60      1.50 o 
 -12   5   6       32.03       37.61      3.33 o 
 -11   5   6       46.51       42.18      2.24 o 
 -10   5   6       36.95       38.25      1.93 o 
  -9   5   6        0.45        0.70      0.50 o 
  -8   5   6       96.20       98.19      2.51 o 
  -7   5   6        0.89        0.91      0.57 o 
  -6   5   6      346.12      354.41      4.46 o 
  -5   5   6       18.15       21.29      1.01 o 
  -4   5   6        0.31       -0.27      0.39 o 
  -3   5   6       23.51       26.74      1.03 o 
  -2   5   6       41.75       42.23      1.20 o 
  -1   5   6       48.38       44.55      1.58 o 
   0   5   6      299.32      261.45      4.67 o 
   1   5   6       46.26       47.41      2.09 o 
   2   5   6       50.33       49.84      2.03 o 
   3   5   6        5.82        6.15      0.99 o 
   4   5   6       99.07       95.51      3.25 o 
   5   5   6        1.51        1.15      1.03 o 
   6   5   6       63.84       62.18      3.23 o 
   7   5   6        0.93        1.35      0.59 o 
   8   5   6       25.04       29.93      1.76 o 
 -12   6   6        0.35        1.03      1.32 o 
 -11   6   6       23.84       28.07      1.81 o 
 -10   6   6        8.73        8.71      1.18 o 
  -9   6   6        9.97       10.96      1.24 o 
  -8   6   6       18.27       21.96      1.49 o 
  -7   6   6       31.33       34.53      1.71 o 
  -6   6   6       26.41       30.81      1.32 o 
  -5   6   6      108.06      107.23      2.51 o 
  -4   6   6        4.48        5.00      0.77 o 
  -3   6   6        1.56        1.68      0.60 o 
  -2   6   6        2.61        1.79      0.61 o 
  -1   6   6        1.22        0.71      0.56 o 
   0   6   6        0.01        0.89      0.56 o 
   1   6   6      158.35      139.46      3.52 o 
   2   6   6        0.66        0.27      0.66 o 
   3   6   6        4.45        3.65      0.89 o 
   4   6   6        9.18        9.98      1.25 o 
   5   6   6        0.12       -0.37      0.57 o 
   6   6   6        4.20        4.72      0.95 o 
   7   6   6       30.38       32.82      2.58 o 
 -11   7   6       18.99       22.44      2.23 o 
 -10   7   6       17.01       21.29      2.10 o 
  -9   7   6        1.10        0.18      1.69 o 
  -8   7   6       25.58       28.41      2.29 o 
  -7   7   6       18.35       19.94      2.66 o 
  -6   7   6        6.52        8.29      1.37 o 
  -5   7   6       31.68       31.42      2.00 o 
  -4   7   6        3.28        2.83      0.93 o 
  -3   7   6       17.84       20.43      1.67 o 
  -2   7   6        1.17        0.50      0.58 o 
  -1   7   6        7.63        6.65      0.92 o 
   0   7   6       39.94       34.11      1.63 o 
   1   7   6       12.11       16.70      1.32 o 
   2   7   6        2.09        2.33      0.81 o 
   3   7   6        1.15        1.19      0.73 o 
   4   7   6        2.67        2.39      0.73 o 
   5   7   6        1.92        3.53      0.85 o 
  -8   8   6        0.05       -0.03      1.14 o 
  -7   8   6       11.28       14.11      1.56 o 
  -6   8   6        9.63       12.83      1.51 o 
  -5   8   6        4.18        5.63      1.07 o 
  -4   8   6        0.14       -0.54      0.80 o 
  -3   8   6        4.62        6.01      1.10 o 
  -2   8   6        8.15        7.72      1.46 o 
  -1   8   6        1.79        1.70      0.83 o 
   0   8   6        7.02        8.70      1.30 o 
   1   8   6        7.27        6.21      1.04 o 
   2   8   6        0.00        1.20      0.82 o 
 -16   1   7        7.96       11.09      2.35 o 
 -15   1   7       15.89       17.32      1.94 o 
 -14   1   7        2.56        3.80      1.15 o 
 -13   1   7       25.94       28.55      2.12 o 
 -12   1   7       40.33       46.30      5.39 o 
 -11   1   7      119.28      107.13      8.61 o 
 -10   1   7       51.57       48.60      1.60 o 
  -9   1   7      197.53      185.46      2.66 o 
  -8   1   7        4.28        3.91      0.58 o 
  -7   1   7       18.40       18.04      0.91 o 
  -6   1   7       14.88       12.46      0.80 o 
  -5   1   7      130.53      132.20      2.93 o 
  -4   1   7        4.47        3.21      0.39 o 
  -3   1   7        2.48        1.45      0.34 o 
  -2   1   7        3.11        2.71      0.40 o 
  -1   1   7      111.87      138.01      2.04 o 
   0   1   7       24.13       15.83      0.95 o 
   1   1   7       20.98       25.86      1.64 o 
   2   1   7       43.46       48.48      1.70 o 
   3   1   7       88.37       71.86      1.88 o 
   4   1   7       83.81       83.31      2.06 o 
   5   1   7       33.52       36.59      1.48 o 
   6   1   7        0.19        0.10      0.57 o 
   7   1   7        0.91        0.74      0.60 o 
   8   1   7        1.92        3.41      0.78 o 
   9   1   7        0.33       -0.72      0.63 o 
  10   1   7        0.03        0.07      0.78 o 
 -16   2   7        2.07        1.89      1.04 o 
 -15   2   7        0.87        1.66      1.01 o 
 -14   2   7        5.17        1.23      1.01 o 
 -13   2   7        0.25        1.15      0.86 o 
 -12   2   7       86.85       72.11      2.89 o 
 -11   2   7       57.80       55.72      2.98 o 
 -10   2   7        8.65        9.64      0.92 o 
  -9   2   7       54.47       52.30      1.40 o 
  -8   2   7      137.49      154.87      2.47 o 
  -7   2   7       17.25       17.42      0.92 o 
  -6   2   7      362.38      354.34      4.14 o 
  -5   2   7       99.54       85.60      1.81 o 
  -4   2   7      126.87       96.42      1.46 o 
  -3   2   7       64.14       82.85      1.23 o 
  -2   2   7      106.76      114.26      1.56 o 
  -1   2   7      113.85      103.81      1.83 o 
   0   2   7     1452.05     1421.44     10.93 o 
   1   2   7      140.76      146.66      2.34 o 
   2   2   7       24.24       23.90      1.05 o 
   3   2   7        1.80        4.57      0.72 o 
   4   2   7        0.00       -0.47      0.46 o 
   5   2   7        0.23       -0.43      0.53 o 
   6   2   7      165.28      175.56      3.21 o 
   7   2   7       16.89       17.03      1.21 o 
   8   2   7        0.02       -0.69      0.53 o 
   9   2   7        0.52        0.59      0.65 o 
  10   2   7        0.56        0.04      1.01 o 
 -16   3   7        1.09        2.85      0.88 o 
 -15   3   7        0.01        0.59      0.77 o 
 -14   3   7        0.69        0.42      1.03 o 
 -13   3   7        2.63        3.77      1.10 o 
 -12   3   7       14.29       20.15      1.80 o 
 -11   3   7        0.07        1.03      0.88 o 
 -10   3   7       17.85       17.74      1.19 o 
  -9   3   7       33.48       30.50      1.15 o 
  -8   3   7        0.91        0.01      0.43 o 
  -7   3   7        5.41        3.65      0.55 o 
  -6   3   7      138.53      142.66      2.14 o 
  -5   3   7      393.58      391.22      3.96 o 
  -4   3   7       47.05       44.31      1.05 o 
  -3   3   7       13.09       14.56      0.68 o 
  -2   3   7        4.16        1.18      0.41 o 
  -1   3   7      195.16      201.10      2.74 o 
   0   3   7      205.07      193.14      3.03 o 
   1   3   7        1.65        1.56      0.50 o 
   2   3   7      188.34      168.90      2.63 o 
   3   3   7       40.84       40.90      1.37 o 
   4   3   7       49.83       51.64      1.56 o 
   5   3   7       79.87       81.18      2.21 o 
   6   3   7       11.48        9.54      1.17 o 
   7   3   7        7.26        7.11      1.10 o 
   8   3   7        0.96        0.47      0.95 o 
   9   3   7       17.54       19.63      2.04 o 
 -15   4   7        1.18        0.48      0.75 o 
 -14   4   7        0.06       -0.67      0.69 o 
 -13   4   7        2.88        2.55      1.02 o 
 -12   4   7       31.89       35.02      2.21 o 
 -11   4   7        1.79        3.79      1.06 o 
 -10   4   7       95.29       96.72      2.49 o 
  -9   4   7        6.74        7.48      0.82 o 
  -8   4   7        7.82        6.48      1.10 o 
  -7   4   7      458.45      478.01      5.39 o 
  -6   4   7       33.64       31.50      1.27 o 
  -5   4   7       73.38       69.74      1.94 o 
  -4   4   7      261.88      265.12      3.22 o 
  -3   4   7       64.02       57.62      1.42 o 
  -2   4   7       27.10       27.24      1.02 o 
  -1   4   7      105.38       92.70      2.79 o 
   0   4   7       62.91       73.09      2.17 o 
   1   4   7      350.22      327.09      4.37 o 
   2   4   7       51.10       45.12      1.71 o 
   3   4   7       46.16       47.43      1.76 o 
   4   4   7      199.36      187.97      3.59 o 
   5   4   7       14.77       16.20      1.29 o 
   6   4   7       13.99       14.55      1.61 o 
   7   4   7        0.02       -0.41      0.68 o 
   8   4   7        4.24        5.83      0.95 o 
 -14   5   7        1.31        2.62      1.40 o 
 -13   5   7        0.08        1.80      1.30 o 
 -12   5   7       19.46       14.64      2.51 o 
 -11   5   7       84.29       84.45      2.49 o 
 -10   5   7        3.63        5.49      0.83 o 
  -9   5   7       16.94       16.30      1.11 o 
  -8   5   7        0.56        0.14      0.52 o 
  -7   5   7        3.16        3.54      0.66 o 
  -6   5   7       58.23       60.60      1.73 o 
  -5   5   7        0.00        0.13      0.70 o 
  -4   5   7       15.27       13.99      0.86 o 
  -3   5   7       17.30       18.64      0.95 o 
  -2   5   7       17.09       18.03      1.17 o 
  -1   5   7       62.53       61.08      3.19 o 
   0   5   7        0.71        0.53      0.68 o 
   1   5   7       11.97       11.24      1.55 o 
   2   5   7       70.63       61.49      4.88 o 
   3   5   7       74.15       63.54      2.45 o 
   4   5   7        9.51        9.12      1.47 o 
   5   5   7        1.76        2.04      0.68 o 
   6   5   7        7.89        7.07      0.97 o 
   7   5   7        0.80        1.55      0.55 o 
 -12   6   7       11.09       13.82      2.54 o 
 -11   6   7       24.57       28.54      1.79 o 
 -10   6   7        1.30        0.56      1.25 o 
  -9   6   7       11.39       12.97      1.28 o 
  -8   6   7        3.98        3.30      0.83 o 
  -7   6   7       16.49       17.24      1.74 o 
  -6   6   7       62.64       61.34      1.96 o 
  -5   6   7        1.57        1.90      0.65 o 
  -4   6   7       33.27       35.12      1.51 o 
  -3   6   7        6.84        6.89      0.90 o 
  -2   6   7        1.64        2.75      0.69 o 
  -1   6   7       69.60       64.01      2.05 o 
   0   6   7        5.12        4.68      0.84 o 
   1   6   7        1.08        2.36      0.83 o 
   2   6   7       12.43       10.41      1.30 o 
   3   6   7        8.29        9.26      1.42 o 
   4   6   7       12.70       11.02      1.35 o 
   5   6   7        0.23        0.97      0.69 o 
   6   6   7        4.89        7.36      0.93 o 
 -10   7   7        0.07        0.54      1.08 o 
  -9   7   7        5.22        8.56      1.52 o 
  -8   7   7        6.51        9.00      1.49 o 
  -7   7   7        3.46        4.46      1.02 o 
  -6   7   7       32.64       38.62      2.10 o 
  -5   7   7       20.17       20.36      1.67 o 
  -4   7   7        3.42        3.64      0.91 o 
  -3   7   7        2.47        1.98      0.72 o 
  -2   7   7       25.47       26.24      1.55 o 
  -1   7   7        7.17        4.82      0.87 o 
   0   7   7      169.13      163.05      3.55 o 
   1   7   7        1.29        1.78      0.70 o 
   2   7   7       11.35       10.52      1.34 o 
   3   7   7        6.90        6.71      1.09 o 
   4   7   7        1.00        1.24      0.65 o 
  -6   8   7        0.66        1.91      0.74 o 
  -5   8   7       11.73       14.97      2.35 o 
  -4   8   7        1.63        2.68      0.93 o 
  -3   8   7        7.79        7.73      1.41 o 
  -2   8   7        1.75        2.52      0.98 o 
  -1   8   7        0.08        0.35      0.73 o 
   0   8   7        3.02        4.03      1.28 o 
 -16   0   8       22.76       27.13      3.44 o 
 -15   0   8        1.25        0.89      1.36 o 
 -14   0   8        0.00        0.61      1.19 o 
 -13   0   8       45.98       37.48      3.26 o 
 -12   0   8      109.90      101.64      4.90 o 
 -11   0   8       87.75       98.05      4.61 o 
 -10   0   8      166.19      170.10      7.27 o 
  -9   0   8       23.91       21.33      1.76 o 
  -8   0   8       32.29       32.99      1.72 o 
  -7   0   8       72.06       78.34      2.57 o 
  -6   0   8      399.73      380.51      8.97 o 
  -5   0   8      472.86      469.49      7.40 o 
  -4   0   8       33.51       29.44      1.67 o 
  -3   0   8      131.05      116.81      3.53 o 
  -2   0   8      430.29      424.89      9.68 o 
  -1   0   8      115.82      136.63      3.61 o 
   0   0   8      237.19      257.08      5.28 o 
   1   0   8       12.14       10.65      1.39 o 
   2   0   8        0.28       -0.37      0.68 o 
   3   0   8        0.60       -0.15      0.78 o 
   4   0   8        0.65       -0.02      0.71 o 
   5   0   8        7.05        7.21      1.32 o 
   6   0   8      229.06      240.78      5.70 o 
   7   0   8      120.85      127.22      5.73 o 
   8   0   8       11.22       12.17      2.47 o 
   9   0   8        1.52        1.83      1.17 o 
 -16   1   8        1.04        2.10      1.08 o 
 -15   1   8        2.69        1.61      1.75 o 
 -14   1   8        0.22        0.26      1.51 o 
 -13   1   8        4.52        7.57      2.37 o 
 -12   1   8      240.08      229.82      5.64 o 
 -11   1   8       11.43        8.34      1.34 o 
 -10   1   8        4.82        5.17      0.69 o 
  -9   1   8        0.20       -0.40      0.46 o 
  -8   1   8       48.10       48.52      1.44 o 
  -7   1   8      158.03      155.04      2.94 o 
  -6   1   8        8.32        6.46      0.72 o 
  -5   1   8       75.29       82.89      1.51 o 
  -4   1   8      129.82      129.10      1.91 o 
  -3   1   8       66.68       66.47      1.36 o 
  -2   1   8       14.46       17.84      0.83 o 
  -1   1   8       80.14       99.32      2.16 o 
   0   1   8       63.28       61.19      1.73 o 
   1   1   8       90.84       84.16      2.07 o 
   2   1   8       54.28       45.91      1.60 o 
   3   1   8      252.12      256.51      3.93 o 
   4   1   8       21.47       23.37      2.13 o 
   5   1   8      323.67      331.74      4.76 o 
   6   1   8        0.47        0.48      0.62 o 
   7   1   8       13.19       15.32      1.25 o 
   8   1   8       23.33       22.11      1.46 o 
   9   1   8        6.90        8.23      1.21 o 
 -16   2   8        5.87        8.75      1.48 o 
 -15   2   8        2.81        3.60      1.06 o 
 -14   2   8        9.78       12.15      1.68 o 
 -13   2   8       29.19       26.28      2.09 o 
 -12   2   8        2.92        3.55      1.06 o 
 -11   2   8        6.72        5.28      2.05 o 
 -10   2   8       30.67       31.25      1.20 o 
  -9   2   8       73.22       72.38      2.00 o 
  -8   2   8       38.94       40.34      1.35 o 
  -7   2   8      139.50      146.77      2.88 o 
  -6   2   8      163.05      153.78      2.64 o 
  -5   2   8        1.21        0.80      0.40 o 
  -4   2   8        2.86        2.81      0.48 o 
  -3   2   8       49.21       47.42      1.26 o 
  -2   2   8       24.76       25.10      0.73 o 
  -1   2   8       26.85       26.30      1.36 o 
   0   2   8       19.68       23.32      1.05 o 
   1   2   8        3.77        2.43      0.56 o 
   2   2   8      254.73      243.41      4.05 o 
   3   2   8        5.04        5.19      0.77 o 
   4   2   8       52.40       51.92      1.78 o 
   5   2   8      126.99      126.74      2.80 o 
   6   2   8       18.39       18.23      1.28 o 
   7   2   8        0.21        0.01      0.59 o 
   8   2   8        6.94        8.23      1.01 o 
   9   2   8        0.05       -0.44      0.76 o 
 -15   3   8        2.11        1.92      0.81 o 
 -14   3   8        4.27        3.81      1.21 o 
 -13   3   8        4.12        3.00      1.07 o 
 -12   3   8        7.19        5.11      1.25 o 
 -11   3   8       12.71       17.11      1.66 o 
 -10   3   8       47.65       44.00      2.52 o 
  -9   3   8       18.19       13.20      0.92 o 
  -8   3   8      100.32       98.57      2.10 o 
  -7   3   8        2.17        1.58      0.59 o 
  -6   3   8      643.00      642.94      5.81 o 
  -5   3   8        4.89        4.20      0.50 o 
  -4   3   8       34.73       28.30      0.88 o 
  -3   3   8        3.61        4.49      0.49 o 
  -2   3   8       20.77       21.43      0.83 o 
  -1   3   8       42.45       43.61      1.33 o 
   0   3   8        3.33        3.62      0.62 o 
   1   3   8       14.18       13.91      0.95 o 
   2   3   8        0.71        0.66      0.48 o 
   3   3   8        0.50        0.79      0.54 o 
   4   3   8        0.81        0.54      0.54 o 
   5   3   8        6.60        6.31      1.10 o 
   6   3   8       37.77       37.06      1.96 o 
   7   3   8        3.18        4.02      0.91 o 
   8   3   8        5.46        7.15      1.11 o 
 -15   4   8        0.00        1.16      0.94 o 
 -14   4   8        0.62        0.21      0.71 o 
 -13   4   8        1.46        1.53      0.96 o 
 -12   4   8        0.62       -1.12      0.76 o 
 -11   4   8       86.96       87.91      4.57 o 
 -10   4   8        0.15        0.85      0.60 o 
  -9   4   8        0.16        0.24      0.46 o 
  -8   4   8      134.08      130.13      2.27 o 
  -7   4   8      117.28      124.77      2.20 o 
  -6   4   8      117.53      107.59      1.86 o 
  -5   4   8        8.39        8.04      0.72 o 
  -4   4   8       13.30       15.19      0.86 o 
  -3   4   8       36.35       34.54      1.07 o 
  -2   4   8        3.81        4.20      0.53 o 
  -1   4   8        1.53        2.05      0.54 o 
   0   4   8       38.02       38.06      1.33 o 
   1   4   8       27.97       31.23      1.56 o 
   2   4   8        0.60        0.86      0.62 o 
   3   4   8       18.18       16.08      1.28 o 
   4   4   8       66.81       65.44      2.19 o 
   5   4   8        4.44        2.12      1.09 o 
   6   4   8       31.64       32.66      2.15 o 
   7   4   8        6.71        6.71      1.04 o 
 -13   5   8        0.37       -0.94      0.93 o 
 -12   5   8        0.71        1.04      0.90 o 
 -11   5   8       26.12       29.48      1.66 o 
 -10   5   8        3.37        3.66      0.85 o 
  -9   5   8       47.90       45.57      3.08 o 
  -8   5   8        2.14        1.03      0.64 o 
  -7   5   8       47.13       43.77      1.76 o 
  -6   5   8       36.18       35.91      1.63 o 
  -5   5   8      115.31      110.29      2.43 o 
  -4   5   8        0.60        0.55      0.51 o 
  -3   5   8       22.64       18.42      1.42 o 
  -2   5   8       16.03       15.93      1.36 o 
  -1   5   8       16.65       18.82      1.24 o 
   0   5   8       50.67       41.13      1.96 o 
   1   5   8       44.03       37.61      1.95 o 
   2   5   8        0.53        0.55      0.64 o 
   3   5   8        0.24        0.55      0.61 o 
   4   5   8        7.33       10.69      1.16 o 
   5   5   8        7.29        8.27      1.00 o 
   6   5   8        0.65        3.34      0.76 o 
 -12   6   8       25.13       26.33      3.21 o 
 -11   6   8       14.47       17.33      1.79 o 
 -10   6   8        1.76        1.00      0.86 o 
  -9   6   8        2.82        3.69      1.04 o 
  -8   6   8        0.36       -0.55      1.33 o 
  -7   6   8        0.57        0.50      0.63 o 
  -6   6   8       10.51        9.21      1.15 o 
  -5   6   8        1.13        0.79      0.60 o 
  -4   6   8       17.62       15.64      1.43 o 
  -3   6   8       20.19       20.57      1.60 o 
  -2   6   8        0.91        0.74      0.66 o 
  -1   6   8        0.19       -0.67      0.59 o 
   0   6   8       41.82       35.71      1.98 o 
   1   6   8       23.62       22.19      1.79 o 
   2   6   8        0.23       -0.34      0.62 o 
   3   6   8        0.41       -0.18      0.74 o 
   4   6   8        4.27        6.37      0.90 o 
   5   6   8        9.15       11.81      1.18 o 
  -9   7   8       11.04       14.09      2.33 o 
  -8   7   8        1.17        3.54      1.02 o 
  -7   7   8        1.41        1.78      0.94 o 
  -6   7   8        7.28        6.51      1.60 o 
  -5   7   8        2.10        2.04      1.36 o 
  -4   7   8        1.92        1.30      0.69 o 
  -3   7   8       10.74       11.35      1.35 o 
  -2   7   8        0.07       -0.13      0.70 o 
  -1   7   8        1.64        2.13      0.83 o 
   0   7   8       17.57       13.19      2.39 o 
   1   7   8       11.48        8.45      1.59 o 
   2   7   8        7.57        5.37      1.01 o 
 -16   1   9        0.23        0.24      0.97 o 
 -15   1   9        3.04        3.48      1.07 o 
 -14   1   9       24.79       24.00      2.13 o 
 -13   1   9        3.63        3.14      1.01 o 
 -12   1   9       15.24        9.07      1.49 o 
 -11   1   9       52.01       53.07      2.54 o 
 -10   1   9        0.02        0.05      0.48 o 
  -9   1   9       48.11       46.33      1.51 o 
  -8   1   9      208.47      191.78      3.50 o 
  -7   1   9        0.09        0.41      0.52 o 
  -6   1   9       55.79       52.92      1.91 o 
  -5   1   9       27.10       29.07      1.28 o 
  -4   1   9        0.14       -0.27      0.44 o 
  -3   1   9       44.09       48.73      1.58 o 
  -2   1   9        5.92        4.74      0.71 o 
  -1   1   9        3.04        1.71      0.56 o 
   0   1   9       96.65       93.17      2.28 o 
   1   1   9        0.35       -0.03      0.69 o 
   2   1   9        4.96        5.23      0.81 o 
   3   1   9       42.10       39.07      1.65 o 
   4   1   9        4.00        3.13      0.81 o 
   5   1   9        8.46        8.84      1.05 o 
   6   1   9        7.72        9.66      1.08 o 
   7   1   9        0.45        0.05      0.64 o 
   8   1   9        5.47        5.06      0.92 o 
 -16   2   9        0.25        0.11      0.74 o 
 -15   2   9        2.80        2.57      1.00 o 
 -14   2   9        0.96        1.22      0.90 o 
 -13   2   9        0.32        1.89      0.95 o 
 -12   2   9       18.61       21.82      1.95 o 
 -11   2   9       75.15       60.40      2.67 o 
 -10   2   9       35.23       32.47      1.30 o 
  -9   2   9       11.84       12.40      0.94 o 
  -8   2   9      120.88      111.26      2.32 o 
  -7   2   9       28.49       26.50      1.28 o 
  -6   2   9       40.14       36.25      1.16 o 
  -5   2   9       66.86       62.15      1.64 o 
  -4   2   9        0.00       -0.07      0.37 o 
  -3   2   9       11.42       10.23      0.78 o 
  -2   2   9        0.48        0.21      0.44 o 
  -1   2   9       73.08       78.07      1.79 o 
   0   2   9       23.87       30.09      1.24 o 
   1   2   9        6.38        6.57      0.85 o 
   2   2   9       31.14       33.29      1.64 o 
   3   2   9       39.51       34.05      1.54 o 
   4   2   9       92.97       91.23      2.44 o 
   5   2   9       14.05       12.31      1.19 o 
   6   2   9       43.40       43.23      1.83 o 
   7   2   9       24.25       28.05      1.69 o 
   8   2   9        0.40        1.24      0.76 o 
 -15   3   9        0.52        1.15      1.79 o 
 -14   3   9        4.71        5.97      1.87 o 
 -13   3   9       11.86       11.23      1.60 o 
 -12   3   9       79.38       75.35      3.06 o 
 -11   3   9       11.83       14.68      1.23 o 
 -10   3   9       23.07       21.19      1.17 o 
  -9   3   9       10.67       10.00      0.90 o 
  -8   3   9        0.03       -0.71      0.47 o 
  -7   3   9       46.09       42.74      1.51 o 
  -6   3   9       63.58       65.53      1.62 o 
  -5   3   9       34.23       32.48      1.77 o 
  -4   3   9      159.85      155.07      3.82 o 
  -3   3   9        2.97        2.31      0.55 o 
  -2   3   9        1.13        0.77      0.51 o 
  -1   3   9      166.87      162.88      2.69 o 
   0   3   9       38.48       30.56      1.27 o 
   1   3   9       84.44       84.12      2.00 o 
   2   3   9       72.61       76.69      1.95 o 
   3   3   9       69.65       70.73      2.14 o 
   4   3   9        7.67        5.63      1.05 o 
   5   3   9        1.49        1.65      0.83 o 
   6   3   9        0.33        0.15      0.67 o 
   7   3   9        2.03        2.77      0.86 o 
 -14   4   9        1.87        1.33      0.99 o 
 -13   4   9        4.11        3.63      1.17 o 
 -12   4   9        4.55        6.73      1.30 o 
 -11   4   9        3.85        3.77      0.82 o 
 -10   4   9       15.55       17.58      1.33 o 
  -9   4   9        9.12       10.36      0.95 o 
  -8   4   9        0.02       -0.40      0.48 o 
  -7   4   9        6.27        8.28      0.78 o 
  -6   4   9       55.39       60.01      1.62 o 
  -5   4   9       19.21       20.02      1.06 o 
  -4   4   9       85.49       73.59      1.78 o 
  -3   4   9       15.12       17.38      1.02 o 
  -2   4   9        7.66        7.21      0.93 o 
  -1   4   9       81.29       81.36      1.93 o 
   0   4   9      323.40      313.25      4.80 o 
   1   4   9       63.91       62.97      2.61 o 
   2   4   9       17.39       14.95      1.31 o 
   3   4   9       66.48       71.05      2.33 o 
   4   4   9       10.09        8.93      1.23 o 
   5   4   9        8.54       12.63      1.40 o 
   6   4   9        6.60        8.11      2.02 o 
 -13   5   9        0.45       -0.23      0.84 o 
 -12   5   9        2.49        3.90      1.12 o 
 -11   5   9        2.66        3.67      0.87 o 
 -10   5   9        0.13        0.62      0.65 o 
  -9   5   9        0.07        0.17      0.61 o 
  -8   5   9       19.57       23.34      1.28 o 
  -7   5   9        3.33        2.60      0.60 o 
  -6   5   9      106.79      108.95      2.28 o 
  -5   5   9       10.13       12.82      1.04 o 
  -4   5   9        4.16        3.78      0.88 o 
  -3   5   9       28.71       27.94      1.53 o 
  -2   5   9        2.65        1.22      0.65 o 
  -1   5   9       13.78       13.27      1.20 o 
   0   5   9        7.48        7.87      1.02 o 
   1   5   9       26.93       24.03      1.54 o 
   2   5   9       14.82       16.57      1.37 o 
   3   5   9        1.67        1.99      0.68 o 
   4   5   9        0.10        0.80      0.49 o 
   5   5   9        0.82        1.66      1.25 o 
 -11   6   9        3.62        6.11      1.71 o 
 -10   6   9        6.69        6.56      1.23 o 
  -9   6   9       18.90       21.67      2.68 o 
  -8   6   9        3.29        2.97      1.00 o 
  -7   6   9        0.04        0.04      1.25 o 
  -6   6   9        2.07        3.21      0.83 o 
  -5   6   9        1.08        1.61      0.74 o 
  -4   6   9        5.19        4.24      0.94 o 
  -3   6   9        2.34        1.82      0.74 o 
  -2   6   9       19.60       17.08      1.58 o 
  -1   6   9        0.44        0.24      0.68 o 
   0   6   9       17.72       19.55      1.70 o 
   1   6   9       26.59       29.10      1.73 o 
   2   6   9        0.00        1.80      0.89 o 
   3   6   9        4.03        5.89      0.90 o 
  -8   7   9        1.87        3.47      1.07 o 
  -7   7   9        0.06       -0.37      0.59 o 
  -6   7   9        0.00        1.20      0.76 o 
  -5   7   9        7.21        9.69      1.52 o 
  -4   7   9        3.90        3.93      0.89 o 
  -3   7   9        0.05       -0.61      0.52 o 
  -2   7   9        7.93        9.99      1.30 o 
  -1   7   9        0.92        1.63      0.83 o 
   0   7   9        1.51        2.68      0.75 o 
 -16   0  10        9.06        8.92      2.18 o 
 -15   0  10        9.45       13.75      2.46 o 
 -14   0  10       23.62       23.58      3.03 o 
 -13   0  10       14.19       11.03      2.21 o 
 -12   0  10       49.85       44.69      3.47 o 
 -11   0  10       26.53       25.47      2.87 o 
 -10   0  10        0.00       -0.37      0.70 o 
  -9   0  10       16.65       15.72      1.52 o 
  -8   0  10      255.12      260.26      7.89 o 
  -7   0  10      235.93      264.26      9.17 o 
  -6   0  10       24.05       26.80      1.96 o 
  -5   0  10       10.51       12.62      1.51 o 
  -4   0  10       22.24       21.20      1.80 o 
  -3   0  10        6.07        8.68      1.36 o 
  -2   0  10       31.53       39.47      2.27 o 
  -1   0  10       41.64       39.85      2.26 o 
   0   0  10       37.56       36.62      2.24 o 
   1   0  10       15.40       17.81      1.83 o 
   2   0  10      273.79      278.56      6.29 o 
   3   0  10       23.92       22.39      2.32 o 
   4   0  10      211.52      214.97      5.67 o 
   5   0  10      190.89      204.12     11.47 o 
   6   0  10        1.10        0.85      1.40 o 
   7   0  10        4.36        4.51      1.22 o 
 -16   1  10        7.83       10.05      1.59 o 
 -15   1  10        0.31       -0.86      0.63 o 
 -14   1  10        0.67       -0.65      0.66 o 
 -13   1  10        0.68       -0.21      0.75 o 
 -12   1  10       15.40       13.20      1.67 o 
 -11   1  10       38.14       33.10      2.13 o 
 -10   1  10        0.06        0.38      0.55 o 
  -9   1  10        3.10        3.27      0.70 o 
  -8   1  10       23.31       21.01      1.22 o 
  -7   1  10       15.88       16.27      1.33 o 
  -6   1  10      315.15      305.04      4.96 o 
  -5   1  10       56.07       56.48      1.97 o 
  -4   1  10        2.25        2.46      0.68 o 
  -3   1  10       10.82        8.47      1.19 o 
  -2   1  10       17.30       15.91      1.18 o 
  -1   1  10       16.55       16.67      1.21 o 
   0   1  10       73.80       65.34      2.05 o 
   1   1  10       73.58       67.23      2.11 o 
   2   1  10        0.87        1.42      0.67 o 
   3   1  10        7.15        6.95      0.99 o 
   4   1  10        0.69        1.39      0.71 o 
   5   1  10       20.00       20.80      1.52 o 
   6   1  10       33.57       35.80      1.80 o 
   7   1  10        3.86        4.40      0.82 o 
 -15   2  10        0.75        0.81      0.75 o 
 -14   2  10        3.71        3.38      1.06 o 
 -13   2  10        0.13       -0.98      0.69 o 
 -12   2  10       21.46       21.42      1.97 o 
 -11   2  10        4.98        6.04      1.22 o 
 -10   2  10        2.02        2.72      0.65 o 
  -9   2  10       21.16       21.91      1.38 o 
  -8   2  10       51.09       45.97      1.60 o 
  -7   2  10       72.06       70.99      2.45 o 
  -6   2  10       90.19       95.58      2.32 o 
  -5   2  10       12.66        9.58      0.98 o 
  -4   2  10        2.06        2.95      0.79 o 
  -3   2  10       25.02       23.84      1.34 o 
  -2   2  10      117.82      107.18      3.44 o 
  -1   2  10        7.73        8.10      0.99 o 
   0   2  10       52.64       56.83      2.35 o 
   1   2  10       18.13       17.37      1.27 o 
   2   2  10       38.09       36.85      1.67 o 
   3   2  10        3.42        3.79      0.83 o 
   4   2  10        7.01        7.19      0.99 o 
   5   2  10        7.52        6.91      1.12 o 
   6   2  10        1.01        0.02      0.60 o 
 -15   3  10        0.71        0.50      1.24 o 
 -14   3  10        1.02        1.51      0.89 o 
 -13   3  10        1.88        2.20      1.00 o 
 -12   3  10       77.72       77.38      3.21 o 
 -11   3  10        1.18        1.54      0.71 o 
 -10   3  10        2.29        1.67      0.60 o 
  -9   3  10       33.60       31.65      1.42 o 
  -8   3  10        5.07        5.41      0.80 o 
  -7   3  10        0.11        0.17      0.53 o 
  -6   3  10      221.51      208.94      3.54 o 
  -5   3  10       87.31       81.89      2.16 o 
  -4   3  10        1.54        2.40      0.71 o 
  -3   3  10       91.09       90.14      2.33 o 
  -2   3  10       19.81       24.69      1.70 o 
  -1   3  10        6.05        7.38      0.91 o 
   0   3  10        1.61        0.63      0.57 o 
   1   3  10       55.80       59.15      1.99 o 
   2   3  10        4.04        4.69      0.85 o 
   3   3  10       30.17       38.43      3.04 o 
   4   3  10        5.19        4.72      1.09 o 
   5   3  10        7.67       10.74      1.37 o 
   6   3  10        5.64        8.48      1.25 o 
 -14   4  10        4.29        7.98      1.36 o 
 -13   4  10        0.12        0.66      1.06 o 
 -12   4  10        0.25       -0.31      0.83 o 
 -11   4  10        0.35        0.25      0.63 o 
 -10   4  10        0.64        0.49      0.64 o 
  -9   4  10        3.60        2.51      0.64 o 
  -8   4  10        4.46        4.20      0.75 o 
  -7   4  10       56.73       53.43      1.79 o 
  -6   4  10        2.95        2.16      0.68 o 
  -5   4  10       55.97       52.21      1.78 o 
  -4   4  10        2.19        1.98      0.57 o 
  -3   4  10       24.30       22.89      1.18 o 
  -2   4  10        1.64        0.91      0.54 o 
  -1   4  10       10.51        9.58      1.06 o 
   0   4  10        1.48        1.25      0.70 o 
   1   4  10        0.05       -0.55      0.53 o 
   2   4  10        0.07       -0.01      0.60 o 
   3   4  10        0.60        0.58      0.87 o 
   4   4  10        0.10       -0.03      0.60 o 
   5   4  10        1.53        0.95      0.89 o 
 -12   5  10        0.59       -0.23      1.01 o 
 -11   5  10        4.30        6.45      1.01 o 
 -10   5  10        1.99        3.60      0.83 o 
  -9   5  10       11.89       13.65      1.01 o 
  -8   5  10        5.73        5.88      0.97 o 
  -7   5  10        3.77        5.24      0.71 o 
  -6   5  10       14.77       17.21      1.10 o 
  -5   5  10       13.95       16.42      1.27 o 
  -4   5  10       15.10       13.86      1.21 o 
  -3   5  10       37.55       37.90      1.72 o 
  -2   5  10        0.62        1.73      0.64 o 
  -1   5  10        4.80        3.03      0.78 o 
   0   5  10       29.19       32.94      1.79 o 
   1   5  10       24.83       25.95      1.64 o 
   2   5  10        0.39        1.07      0.50 o 
   3   5  10        0.03        0.62      0.52 o 
 -10   6  10        9.34       12.52      1.66 o 
  -9   6  10        5.08        6.52      0.88 o 
  -8   6  10        2.76        3.22      0.71 o 
  -7   6  10        9.12       11.11      1.12 o 
  -6   6  10        0.23        0.31      0.52 o 
  -5   6  10        3.73        2.96      0.87 o 
  -4   6  10        0.01        0.36      0.88 o 
  -3   6  10        2.69        3.09      1.49 o 
  -2   6  10       21.21       24.89      1.63 o 
  -1   6  10        2.96        5.29      0.87 o 
   0   6  10       14.16       14.97      1.34 o 
   1   6  10        0.31        0.65      0.58 o 
  -5   7  10        1.75        0.96      1.30 o 
  -4   7  10        0.84        0.08      0.55 o 
 -15   1  11        0.32       -0.81      0.54 o 
 -14   1  11        0.03       -0.46      1.38 o 
 -13   1  11        0.05       -0.24      0.76 o 
 -12   1  11       17.89       18.97      1.94 o 
 -11   1  11        5.34        3.04      1.03 o 
 -10   1  11        4.64        6.55      0.85 o 
  -9   1  11        2.84        2.39      0.68 o 
  -8   1  11      103.42       97.72      2.41 o 
  -7   1  11        3.54        5.77      0.89 o 
  -6   1  11       86.75       84.00      2.27 o 
  -5   1  11       14.49       14.26      1.19 o 
  -4   1  11        1.03        1.68      0.69 o 
  -3   1  11        1.12        1.39      0.61 o 
  -2   1  11        0.48        0.21      0.56 o 
  -1   1  11        3.06        3.94      0.79 o 
   0   1  11       43.16       43.48      1.81 o 
   1   1  11        3.04        3.97      0.80 o 
   2   1  11        3.13        2.76      1.14 o 
   3   1  11       20.57       21.31      1.53 o 
   4   1  11        8.42        7.43      1.02 o 
   5   1  11        0.13        0.37      0.60 o 
 -15   2  11        0.09        0.64      0.75 o 
 -14   2  11        9.69       10.56      1.54 o 
 -13   2  11        0.87       -0.60      0.75 o 
 -12   2  11       11.58       10.56      1.56 o 
 -11   2  11       35.90       38.25      2.28 o 
 -10   2  11        4.30        3.11      0.72 o 
  -9   2  11        9.12       10.99      1.03 o 
  -8   2  11       27.66       25.61      1.38 o 
  -7   2  11       12.29       14.17      1.14 o 
  -6   2  11       13.80       13.17      1.14 o 
  -5   2  11       65.63       62.57      2.00 o 
  -4   2  11      101.12       96.89      2.47 o 
  -3   2  11        3.11        2.83      0.73 o 
  -2   2  11        1.42       -0.19      0.53 o 
  -1   2  11       12.99       12.65      1.29 o 
   0   2  11        0.21       -0.70      0.47 o 
   1   2  11        5.64        4.54      0.85 o 
   2   2  11        7.93        6.60      0.98 o 
   3   2  11       36.09       38.51      1.84 o 
   4   2  11        2.87        5.40      0.89 o 
   5   2  11       22.92       21.79      1.54 o 
 -14   3  11        4.53        3.90      1.11 o 
 -13   3  11        1.48        2.04      1.05 o 
 -12   3  11        0.59        1.12      0.89 o 
 -11   3  11       34.21       33.36      1.75 o 
 -10   3  11        8.43        9.85      0.99 o 
  -9   3  11       13.08       14.58      1.92 o 
  -8   3  11        1.83        2.19      0.67 o 
  -7   3  11        1.33        0.38      0.67 o 
  -6   3  11      111.64      102.85      2.64 o 
  -5   3  11       83.52       82.65      3.27 o 
  -4   3  11       10.00        9.02      1.03 o 
  -3   3  11       18.28       18.67      1.74 o 
  -2   3  11       41.67       37.62      1.67 o 
  -1   3  11        0.13       -0.76      0.83 o 
   0   3  11       15.99       13.77      1.18 o 
   1   3  11        1.77        1.27      0.62 o 
   2   3  11        0.57        0.28      0.73 o 
   3   3  11        0.03       -0.11      0.62 o 
   4   3  11        5.54        5.58      0.98 o 
 -13   4  11        0.04        0.60      0.77 o 
 -12   4  11       45.00       50.05      2.63 o 
 -11   4  11       23.53       24.89      1.65 o 
 -10   4  11        1.32        0.55      0.63 o 
  -9   4  11       14.76       14.64      1.33 o 
  -8   4  11        1.55        0.91      0.63 o 
  -7   4  11        2.51        2.76      0.71 o 
  -6   4  11        6.21        7.27      0.92 o 
  -5   4  11        3.80        5.32      0.83 o 
  -4   4  11       38.46       40.16      1.70 o 
  -3   4  11        0.27        1.09      0.62 o 
  -2   4  11       26.62       27.00      2.02 o 
  -1   4  11       39.18       35.79      2.57 o 
   0   4  11       21.41       20.20      1.74 o 
   1   4  11        1.64        0.75      0.78 o 
   2   4  11        5.75        6.14      1.32 o 
   3   4  11        4.58        3.63      0.80 o 
 -11   5  11        0.15        0.06      0.59 o 
 -10   5  11        1.11        0.51      0.62 o 
  -9   5  11        2.16        1.35      0.72 o 
  -8   5  11        7.20        7.47      0.93 o 
  -7   5  11        8.48        8.91      1.26 o 
  -6   5  11        0.44        0.11      0.60 o 
  -5   5  11        0.08        0.60      0.61 o 
  -4   5  11        6.74        6.06      1.55 o 
  -3   5  11        0.00       -0.30      0.64 o 
  -2   5  11       10.79        9.61      1.32 o 
  -1   5  11        3.77        7.37      1.09 o 
   0   5  11        6.21        4.17      1.49 o 
   1   5  11        0.28        1.22      1.28 o 
  -8   6  11       10.35       12.30      1.32 o 
  -7   6  11        5.25        3.64      1.54 o 
  -6   6  11        4.10        3.63      0.81 o 
  -5   6  11        0.84       -0.10      0.54 o 
  -4   6  11        5.35        5.32      0.96 o 
  -3   6  11        1.26        1.73      0.61 o 
  -2   6  11        0.01       -0.08      0.51 o 
 -14   0  12        0.11        2.15      1.29 o 
 -13   0  12        2.64        3.98      1.49 o 
 -12   0  12        1.01       -1.27      0.85 o 
 -11   0  12       11.21       13.71      2.39 o 
 -10   0  12        4.10        4.22      1.10 o 
  -9   0  12        1.61        1.44      1.10 o 
  -8   0  12       86.41       78.09      4.44 o 
  -7   0  12      101.24      101.10      3.69 o 
  -6   0  12      185.75      193.12      5.22 o 
  -5   0  12       17.94       16.11      1.83 o 
  -4   0  12       30.08       29.50      2.27 o 
  -3   0  12       18.16       18.97      1.95 o 
  -2   0  12        9.19        7.50      1.43 o 
  -1   0  12       17.32       18.61      2.00 o 
   0   0  12        0.06        1.40      0.93 o 
   1   0  12       13.56       12.07      1.72 o 
   2   0  12       10.37       11.58      1.75 o 
   3   0  12        2.01        3.52      1.09 o 
   4   0  12        3.30        2.76      1.79 o 
 -14   1  12        0.08        0.16      0.90 o 
 -13   1  12        0.29        0.04      0.65 o 
 -12   1  12        0.18        0.81      1.22 o 
 -11   1  12        3.80        4.00      1.06 o 
 -10   1  12       12.46       14.36      1.18 o 
  -9   1  12        7.05        6.59      0.92 o 
  -8   1  12       72.13       73.12      3.19 o 
  -7   1  12        8.58       10.64      1.32 o 
  -6   1  12       35.03       37.46      1.71 o 
  -5   1  12       11.35       10.73      1.13 o 
  -4   1  12        2.71        3.44      0.80 o 
  -3   1  12       17.34       16.17      1.32 o 
  -2   1  12        0.86        0.77      0.62 o 
  -1   1  12        7.96        7.66      1.47 o 
   0   1  12       15.32       14.60      1.36 o 
   1   1  12        4.41        4.11      0.81 o 
   2   1  12        7.75        6.27      0.93 o 
   3   1  12        1.43        0.63      0.63 o 
 -14   2  12        9.40       13.34      1.70 o 
 -13   2  12        1.49        1.08      0.83 o 
 -12   2  12        1.92        1.18      0.81 o 
 -11   2  12        7.39        8.12      1.10 o 
 -10   2  12        0.30        0.34      0.56 o 
  -9   2  12        0.00       -0.67      0.63 o 
  -8   2  12       46.27       48.82      2.17 o 
  -7   2  12       47.07       52.17      2.07 o 
  -6   2  12        3.55        3.85      1.01 o 
  -5   2  12       54.89       63.29      2.13 o 
  -4   2  12        4.22        4.88      0.89 o 
  -3   2  12       57.96       58.93      2.49 o 
  -2   2  12        2.78        3.29      0.79 o 
  -1   2  12        3.66        4.01      0.92 o 
   0   2  12       12.42       14.03      1.28 o 
   1   2  12       17.02       20.66      1.49 o 
   2   2  12       15.86       17.46      1.41 o 
   3   2  12       18.96       23.67      2.14 o 
 -13   3  12        0.02        0.71      0.73 o 
 -12   3  12        7.07        7.26      1.30 o 
 -11   3  12        7.90        6.79      1.01 o 
 -10   3  12        1.01        1.00      0.60 o 
  -9   3  12        1.14        1.15      0.62 o 
  -8   3  12        0.22       -0.23      0.56 o 
  -7   3  12       12.75       11.87      1.13 o 
  -6   3  12        9.71       10.57      1.12 o 
  -5   3  12       49.01       43.74      1.80 o 
  -4   3  12       49.24       46.77      1.89 o 
  -3   3  12        1.68        0.88      0.64 o 
  -2   3  12        4.29        4.09      0.88 o 
  -1   3  12        9.05       10.89      1.15 o 
   0   3  12       12.36       11.39      1.14 o 
   1   3  12        0.01        0.60      0.68 o 
   2   3  12        2.34        1.75      0.85 o 
 -12   4  12        5.36        3.95      1.05 o 
 -11   4  12        6.12        8.36      1.53 o 
 -10   4  12        0.08        1.01      0.60 o 
  -9   4  12       11.18       12.83      1.17 o 
  -8   4  12        0.53        0.91      0.73 o 
  -7   4  12       20.80       25.44      1.50 o 
  -6   4  12        0.03       -0.55      0.52 o 
  -5   4  12        2.00        2.21      0.66 o 
  -4   4  12        9.79        9.08      1.13 o 
  -3   4  12        1.31        0.92      0.95 o 
  -2   4  12        0.67       -0.23      0.52 o 
  -1   4  12        0.62        0.03      1.02 o 
   0   4  12       13.61       15.78      1.58 o 
   1   4  12        1.99        1.76      0.73 o 
 -10   5  12        0.31       -0.63      0.63 o 
  -9   5  12        1.60        1.35      0.76 o 
  -8   5  12        0.13       -0.62      0.56 o 
  -7   5  12        1.79        5.27      1.23 o 
  -6   5  12        0.14       -0.37      0.82 o 
  -5   5  12        0.00        0.37      0.58 o 
  -4   5  12        4.47        4.42      0.94 o 
  -3   5  12        1.07        2.31      0.86 o 
  -2   5  12       13.94       16.03      2.33 o 
  -1   5  12        4.95        7.54      1.13 o 
 -13   1  13        0.45        1.58      0.77 o 
 -12   1  13        0.02       -0.66      0.54 o 
 -11   1  13        8.08        6.91      1.22 o 
 -10   1  13        6.47        5.35      0.84 o 
  -9   1  13        1.27        1.38      0.68 o 
  -8   1  13        4.56        4.49      0.83 o 
  -7   1  13        4.19        5.55      0.97 o 
  -6   1  13        0.26        0.08      0.71 o 
  -5   1  13        5.26        6.09      1.00 o 
  -4   1  13       11.07       12.32      1.52 o 
  -3   1  13        2.92        5.04      0.93 o 
  -2   1  13        7.47        7.70      1.02 o 
  -1   1  13        1.14        1.22      0.59 o 
   0   1  13        1.32        1.60      0.90 o 
   1   1  13        4.02        5.56      0.91 o 
 -13   2  13        3.00        5.42      1.46 o 
 -12   2  13        4.67        5.01      1.14 o 
 -11   2  13        1.47        1.58      0.66 o 
 -10   2  13        1.78        2.38      0.65 o 
  -9   2  13        5.03        4.10      1.10 o 
  -8   2  13       26.69       25.43      1.53 o 
  -7   2  13        0.52        0.25      0.58 o 
  -6   2  13      101.99      102.62      2.98 o 
  -5   2  13        4.67        5.62      0.95 o 
  -4   2  13        3.15        3.73      0.85 o 
  -3   2  13        0.89        0.67      0.60 o 
  -2   2  13        2.39        1.93      1.07 o 
  -1   2  13        0.63       -0.11      0.63 o 
   0   2  13        0.22       -0.17      0.49 o 
   1   2  13        2.57        3.43      0.77 o 
 -12   3  13       21.06       23.66      2.15 o 
 -11   3  13        0.00        1.31      0.66 o 
 -10   3  13        2.34        2.29      0.65 o 
  -9   3  13        6.41        8.09      1.05 o 
  -8   3  13        0.44        0.46      0.58 o 
  -7   3  13        5.42        5.95      1.00 o 
  -6   3  13        4.19        4.01      0.86 o 
  -5   3  13        1.21        1.16      0.75 o 
  -4   3  13       16.27       15.67      1.35 o 
  -3   3  13        0.02       -0.52      0.50 o 
  -2   3  13       18.88       20.21      1.50 o 
  -1   3  13        0.19        0.29      0.56 o 
   0   3  13        8.87        7.88      1.96 o 
 -10   4  13        8.18        7.94      1.05 o 
  -9   4  13        1.32        2.54      0.70 o 
  -8   4  13       19.77       20.17      1.72 o 
  -7   4  13       10.86       11.11      1.14 o 
  -6   4  13        0.02       -0.19      0.54 o 
  -5   4  13        4.66        4.29      0.80 o 
  -4   4  13        6.67        8.14      1.22 o 
  -3   4  13        1.24        1.01      1.05 o 
  -2   4  13        4.33        4.72      0.99 o 
 -12   0  14        2.42        3.22      1.18 o 
 -11   0  14        0.08        1.51      0.92 o 
 -10   0  14        1.39        1.11      1.10 o 
  -9   0  14        3.54        3.10      1.28 o 
  -8   0  14        4.41        3.10      1.13 o 
  -7   0  14        3.91        5.96      1.54 o 
  -6   0  14       56.59       59.33      3.13 o 
  -5   0  14       58.06       60.16      3.15 o 
  -4   0  14        1.36        0.19      0.98 o 
  -3   0  14       41.03       46.62      2.91 o 
  -2   0  14        0.17       -0.66      0.96 o 
  -1   0  14        5.47        7.23      1.98 o 
 -12   1  14        0.06       -0.24      0.56 o 
 -11   1  14        0.59        0.67      1.19 o 
 -10   1  14        0.39        1.52      0.60 o 
  -9   1  14        0.01       -0.07      0.58 o 
  -8   1  14       29.39       30.69      1.66 o 
  -7   1  14        4.11        5.34      0.99 o 
  -6   1  14        6.26        6.08      1.00 o 
  -5   1  14       24.88       25.23      1.68 o 
  -4   1  14       38.43       41.06      1.92 o 
  -3   1  14        4.89        6.47      1.21 o 
  -2   1  14        0.35        0.84      0.55 o 
  -1   1  14        4.91        4.45      0.80 o 
 -11   2  14        0.23       -0.16      0.53 o 
 -10   2  14        0.87        0.39      0.53 o 
  -9   2  14        0.01       -0.30      0.94 o 
  -8   2  14        3.89        2.60      0.68 o 
  -7   2  14       34.67       39.84      1.85 o 
  -6   2  14        2.03        3.31      0.84 o 
  -5   2  14        0.00       -0.72      0.48 o 
  -4   2  14        6.34        4.50      0.86 o 
  -3   2  14        2.88        4.56      0.88 o 
  -2   2  14        1.07        1.11      0.61 o 
  -9   3  14        8.84        9.35      1.05 o 
  -8   3  14       17.31       22.86      1.53 o 
  -7   3  14        3.64        3.52      0.79 o 
  -6   3  14        0.01        0.60      0.74 o 
  -5   3  14        0.05        0.12      0.61 o 
  -4   3  14        0.79        0.23      0.56 o 
  -8   1  15        3.07        2.23      0.75 o 
  -7   1  15        0.00       -0.08      0.54 o 
  -6   1  15        6.02        4.44      1.19 o 
                                                 
